# Supplementary material for: Transcriptomic and Phenotypic Responses of Cucumber Trichome Density to Silver Nitrate and Sodium Thiosulfate Application
Source: Int J Mol Sci. 2025 Feb 3;26(3):1298. doi: 10.3390/ijms26031298 (PMC11818155; doi:10.3390/ijms26031298)
Supplement: Supplementary file 1 [file ijms-26-01298-s001.zip]

Archive with 1 entries (1 files):
- ijms-3346274-supplementary.xlsx
