# Supplementary material for: Transcriptomic and Phenotypic Responses of Cucumber Trichome Density to Silver Nitrate and Sodium Thiosulfate Application
Source: Int J Mol Sci. 2025 Feb 3;26(3):1298. doi: 10.3390/ijms26031298 (PMC11818155; doi:10.3390/ijms26031298)
Supplement: Supplementary file 1 [file ijms-26-01298-s001.zip › ijms-3346274-supplementary.xlsx]

## Sheet: S1
		Sample	Total Reads	Mapped Reads	Uniq Mapped Reads Multiple Map Reads
Control: 6101-4	5DBF	S1	59653992	57252500(95.97%)	54,875,894(91.99%)	2,376,606(3.98%)
		S2	48084856	47,015,543(97.78%)	45,548,159(94.72%)	1,467,384(3.05%)
		S3	56686326	54,192,742(95.60%)	51,700,843(91.21%)	2,491,899(4.40%)
	0DBF	S4	43450310	42,218,191(97.16%)	40,871,054(94.06%)	1,347,137(3.10%)
		S5	41443476	39,669,480(95.72%)	37,822,433(91.26%)	1,847,047(4.46%)
		S6	40924446	39,605,678(96.78%)	38,125,908(93.16%)	1,479,770(3.62%)
	5DAF	S7	57381730	55,618,804(96.93%)	53,948,458(94.02%)	1,670,346(2.91%)
		S8	44071166	43,009,118(97.59%)	41,723,350(94.67%)	1,285,768(2.92%)
		S9	57567066	55,830,027(96.98%)	54,107,924(93.99%)	1,722,103(2.99%)
Treated: 6101-4	5DBF	S10	49105012	47,931,291(97.61%)	46,479,764(94.65%)	1,451,527(2.96%)
		S11	47287330	46,176,558(97.65%)	44,757,178(94.65%)	1,419,380(3.00%)
		S12	58861724	57,001,952(96.84%)	55,258,706(93.88%)	1,743,246(2.96%)
	0DBF	S13	42314116	40,808,324(96.44%)	39,232,006(92.72%)	1,576,318(3.73%)
		S14	45152176	43,916,501(97.26%)	42,569,856(94.28%)	1,346,645(2.98%)
		S15	47736328	46,447,719(97,30%)	45,021,736(94.31%)	1,425,983(2.99%)
	5DAF	S16	43965588	42,848,795(97.46%)	41,589,263(94.60%)	1,259,532(2.86%)
		S17	49017744	47,621,803(97.15%)	46,098,277(94.04%)	1,523,526(3.11%)
		S18	50974286	49,268,929(96.65%)	47,343,212(93.06%)	1,834,717(3.60%)
Control: 5634-1	5DBF	S19	45006508	43,685,922(97..07%)	42,149,244(93.65%)	1,536,678(3.41%)
		S20	51217636	49,779,261(97.19%)	48,055,023(93.83%)	1,724,238(3.37%)
		S21	50898622	49,761,700(97.77%)	48,232,413(94.76%)	1,529,287(3.00%)
	0DBF	S22	42880352	41,722,888(97.30%)	40,413,175(94.25%)	1,309,713(3.05%)
		S23	40496424	38,683,535(95.52%)	36,914,980(91.16%)	1,768,555(4.37%)
		S24	45044808	43,371,639(96.29%)	41,718,692(92.62%)	1,652,947(3.67%)
	5DAF	S25	47515538	46,147,362(97.12%)	44,523,315(94.57%)	1,624,047(3.42%)
		S26	46103676	44,965,361(97.53%)	43,598,453(94.57%)	1,366,908(2.96%)
		S27	48602782	47,205,746(97.13%)	45,582829(93.79%)	1,622,917(3.34%)
Treated: 5634-1	5DBF	S28	43728344	40,300188(92.16%)	37,436,906(85.61%)	2,863,282 (6.55%)
		S29	46872820	45,826,547(97.77%)	44,368,504(94.66%)	1,458,043(3.11%)
		S30	54601122	51,818,931(94.90%)	49,123,338(89.97%)	2,695,593(4.94%)
	0DBF	S31	46224596	45,001,498(97.35%)	43,646,153(94.42%)	1,355,345(2.93%)
		S32	53754490	52,223,417(97.15%)	50,594,014(94.12%)	1,629,403(3.03%)
		S33	51637846	50,530,498(97.86%)	49,005,102(94.90%)	1,525,396(2.95%)
	5DAF	S34	41763902	40,495,236(96.96%)	38,996,772(93.37%)	1,498,464(3.59%)
		S35	45479430	44,257,185(97.31%)	42,695,790(93.88%)	1,561,395(3.43%)
		S36	42616176	41,119,652(96.49%)	39,543,839(92.79%)	1,575,,813(3.70%)

## Sheet: S2
	File S2. Expression pattern of the genes involved in different comparsion
Control_5DBF vs Treated_5DBF															Control_0DBF vs Treated_0DBF												Control_5DAF vs Treated_5DAF
#ID		Control_5DBF-1	Control_5DBF-2	Control_5DBF-1	Treated_5DBF-1	Treated_5DBF-2	Treated_5DBF-3	Pvalue	log2FC				#ID	Control_0DBF-1	Control_0DBF-2	Control_0DBF-3	Treated_0DBF-1	Treated_0DBF-2	Treated_0DBF-3	Pvalue	log2FC				Gene_ID		Control_5DAF-1	Control_5DAF-2	Control_5DAF-3	Treated_5DAF-1	Treated_5DAF-2	Treated_5DAF-3	Pvalue	log2FC
NewGene_1699		8.28006	10.0182	10.4257	17.2095	17.6902	21.2906	6.98552e-08	0.871939				CsaV3_3G007450	3.20851	3.10759	3.14943	2.29651	1.69623	1.15055	0.00278824	-0.895861				CsaV3_2G007750		22.8736	43.9475	28.4431	90.6511	52.6312	45.0289	0.000829874	0.946343
CsaV3_3G002160		13.4207	10.0752	7.47404	7.66713	6.77067	5.33687	0.00898048	-0.721804				CsaV3_3G001120	16.9208	15.6685	13.795	29.8262	25.6146	34.8368	3.35611e-08	0.944893				CsaV3_1G033860		10.5978	10.2085	10.2021	20.59	20.3303	23.0639	3.27607e-08	1.00542
CsaV3_3G028190		0.948314	1.43092	1.21389	2.59394	1.92783	1.75817	0.00980525	0.746343				CsaV3_2G033290	1.70693	1.4062	1.2557	2.16166	2.72557	2.79818	0.00498549	0.802904				NewGene_1345		68.4981	100.666	58.7616	37.7191	44.5264	34.647	1.59949e-06	-0.990963
CsaV3_3G005340		57.9643	30.8741	54.2331	31.6614	13.5841	27.6659	0.00254753	-1.04534				CsaV3_7G006180	10.8872	13.3767	9.69191	8.38086	7.35145	5.98532	0.00114882	-0.66243				CsaV3_6G048750		0.92576	1.19717	1.23857	2.27583	1.84629	2.16434	0.00751885	0.869236
CsaV3_2G028500		15.8416	10.1509	11.1971	6.57087	9.03445	7.52818	0.0037056	-0.751396				CsaV3_4G002330	0.228697	0.702709	0.253837	0.207756	4.55814	1.11898	0.00831231	2.32886				CsaV3_3G018960		13.4474	20.4232	16.9094	12.6007	9.32022	8.67363	0.000121907	-0.767767
CsaV3_7G027830		90.5445	105.25	127.426	60.3916	71.5637	89.5632	0.00396756	-0.587774				CsaV3_3G035260	2.19011	1.61122	1.84385	3.28816	2.8149	3.26697	0.00899032	0.718016				CsaV3_7G010170		1.67577	2.59674	1.89566	6.19337	3.1901	3.44835	0.000982062	1.01455
CsaV3_2G014340		46.1932	32.1147	48.3077	23.4552	24.6127	26.9477	0.00012324	-0.814576				CsaV3_1G033860	5.94002	6.25498	5.16064	17.9079	17.5901	21.2675	2.30359e-13	1.69086				CsaV3_7G030320		6.00291	11.0193	6.90898	13.8	9.98817	14.3773	0.00940598	0.64879
CsaV3_1G011710		2.28123	1.63512	1.81814	0.792794	0.827903	1.33491	0.0047652	-1.00988				CsaV3_4G008190	2.42397	1.79535	2.37324	4.08041	2.56424	3.83823	0.00822728	0.646794				CsaV3_3G034580		39.7967	39.6095	45.5591	15.1436	29.1789	25.4426	0.000286502	-0.879032
CsaV3_5G039210		3.36112	3.51207	2.26729	7.14172	8.27656	4.71685	0.000190634	1.07324				CsaV3_6G034140	15.9542	12.6432	16.007	10.6957	10.1249	8.59214	0.000990117	-0.612086				CsaV3_UNG140080		0.977915	0.640909	0.531562	0.36621	0.156102	0.043246	0.00248834	-2.00119
CsaV3_5G032500		23.8198	26.6594	31.6485	13.6613	19.5364	20.9234	0.00416136	-0.646059				NewGene_1349	2.10906	1.26984	1.71257	3.54682	2.68664	3.20673	0.000116585	0.873107				NewGene_328		1.00994	0.715212	0.9311	2.59283	1.85312	1.45331	0.000193621	1.0303
CsaV3_2G003430		1.1412	1.49233	1.39115	2.81733	1.86516	1.81627	0.00784971	0.633648				NewGene_1697	1.7155	1.05242	1.34604	3.32429	1.73262	3.35996	0.00151605	1.00746				CsaV3_3G048260		2.42783	2.27374	2.48186	7.3777	5.48528	5.08017	2.65531e-09	1.27191
CsaV3_4G009640		3.22744	1.12589	2.40452	0.723446	0.62464	0.632506	8.09823e-05	-1.83295				NewGene_1699	10.2095	8.16037	8.20791	16.0866	11.544	14.6693	0.00111992	0.603356				CsaV3_6G034450		58.7769	72.843	50.656	36.7464	45.8924	35.7391	4.0426e-05	-0.662305
CsaV3_2G008820		7.5946	11.9519	7.21537	20.5385	16.4601	9.89273	0.00854886	0.749191				CsaV3_5G033390	52.1216	48.3283	37.0935	21.8424	29.3321	27.0611	0.00014124	-0.819153				CsaV3_7G033250		2.54568	3.93874	3.32674	2.42687	2.27461	1.50045	0.00641914	-0.704035
CsaV3_4G005340		5.44935	7.8569	7.90457	3.84166	4.12944	4.46959	6.67059e-05	-0.81362				CsaV3_3G018960	14.3484	20.1451	14.9581	7.63387	8.80845	3.8717	9.8886e-05	-1.29252				CsaV3_6G041970		4.47027	2.27903	4.25544	7.1619	7.55036	7.69583	0.0022333	0.968815
CsaV3_4G023930		11.7311	14.1045	12.9526	42.0008	15.9877	23.4903	0.00074553	1.00434				CsaV3_4G025780	30.6415	33.0183	26.6883	24.5475	18.5022	17.3688	0.000567263	-0.601162				CsaV3_1G045620		6.70545	11.2049	5.8185	16.0481	13.8208	12.4223	0.00525869	0.797158
CsaV3_2G017910		10.0553	8.37987	7.68177	17.7889	11.8985	22.4708	0.000537484	0.937441				CsaV3_7G010170	6.15011	6.15132	6.18703	15.4229	7.63645	10.0037	0.00119555	0.809498				CsaV3_4G032090		0.092282	0.304132	0.171985	1.58305	0.917043	0.984558	1.86368e-09	2.56876
CsaV3_6G030970		0.968903	1.51505	1.47282	3.34047	3.13731	2.07658	0.000551639	1.06049				CsaV3_5G003290	44.1952	41.3102	45.4801	28.9771	21.7182	18.2052	1.03491e-07	-0.946626				CsaV3_4G009640		1.24484	2.14987	1.40852	0.530774	0.588181	0.262659	1.2168e-05	-1.82097
CsaV3_4G000930		12.9507	11.8249	10.6688	19.3328	18.9141	29.3796	0.000248889	0.878188				CsaV3_2G015590	15.546	15.5932	16.482	6.34045	4.96944	7.10704	4.78144e-11	-1.38567				CsaV3_4G005340		3.8502	3.03183	2.82774	2.4167	1.50125	1.0231	0.00297958	-1.03328
CsaV3_7G003290		5.46104	3.96158	6.17789	1.158	2.33521	1.90363	1.74388e-06	-1.5819				CsaV3_6G003850	5.11933	4.2713	4.71389	9.10995	6.1904	7.4994	0.000122319	0.67261				CsaV3_4G023930		2.72555	4.02016	3.28457	6.63496	4.30286	5.26616	0.000896743	0.656637
CsaV3_1G011330		426.977	348.006	410.939	162.712	252.317	327.863	0.00774472	-0.72372				CsaV3_6G047770	13.5188	13.3946	10.8624	2.47647	3.60801	2.59269	4.57963e-19	-2.12277				CsaV3_5G032330		3.89735	3.1207	3.79553	5.18446	8.67125	12.1732	0.000261618	1.23093
CsaV3_6G050140		4.62489	6.84252	6.6698	10.7628	9.95621	9.68997	1.25369e-05	0.697497				CsaV3_2G017660	205.237	228.688	156.204	70.2085	69.3601	38.1143	4.80118e-11	-1.74724				CsaV3_6G034390		8.01848	7.19544	10.5901	25.7298	24.0548	51.2131	1.02356e-09	1.93862
CsaV3_1G006360		3.16819	2.84141	3.13822	1.86167	2.15598	2.07744	0.00102969	-0.642388				CsaV3_6G006400	69.87	62.3588	64.5866	37.3039	24.9852	29.3306	1.48995e-13	-1.12458				CsaV3_2G011510		0.383387	0.476176	0.20583	1.23666	0.606776	0.667995	0.00977898	1.19514
CsaV3_4G032940		3.53903	3.99153	3.02988	10.7556	6.28873	6.50324	0.000182709	1.08795				CsaV3_4G033700	40.2774	41.3569	41.4283	8.64088	26.6726	24.0536	0.00515265	-1.04036				CsaV3_2G018170		1.84066	1.95272	2.16655	4.01688	3.6848	2.60317	0.00320656	0.739407
CsaV3_2G014150		1.64319	2.42626	2.09991	4.17012	4.11856	2.8199	0.00132784	0.793059				CsaV3_7G030320	5.49586	4.19824	2.41242	4.75592	11.3624	15.1703	0.00224259	1.37417				CsaV3_3G021430		8.42	6.96602	10.1291	6.63784	3.78578	4.73512	0.00475661	-0.798592
CsaV3_6G022730		6.79799	8.83516	8.57011	5.60831	5.36286	5.4297	0.00354582	-0.611347				CsaV3_5G026000	25.0088	18.9646	19.9723	32.9008	28.8427	44.8365	0.000568794	0.724554				CsaV3_2G015510		4.208	1.92061	4.53172	0.821598	1.70348	1.93656	0.00800409	-1.29895
CsaV3_3G049850		97.7796	9.54462	10.8174	1.92091	5.66053	6.25697	0.0056331	-3.19935				CsaV3_1G031270	11.7463	10.8007	5.84603	11.6123	18.0852	30.7153	0.00597864	1.08432				CsaV3_2G017910		1.09057	1.30249	1.60094	10.2377	4.81134	12.402	8.36199e-15	2.74624
CsaV3_3G033590		161.572	76.9724	75.9095	26.7214	62.2935	60.6306	0.00523914	-1.1396				CsaV3_2G008330	27.8716	30.0338	28.4633	17.6251	23.2364	16.7747	0.00283047	-0.589501				CsaV3_6G009590		40.3376	44.2162	38.5761	22.8844	26.5811	26.4069	3.21784e-08	-0.737493
NewGene_2325		4.15841	3.06662	2.87164	1.41839	2.12204	2.0664	0.00311756	-0.862536				CsaV3_6G044510	172.542	142.207	179.564	260.759	213.575	300.977	0.000127168	0.634868				CsaV3_2G029740		5.20495	4.10928	4.96841	2.96292	3.39503	3.05843	0.00317193	-0.651078
CsaV3_6G008390		17.5616	13.3781	18.0648	4.00282	6.06798	8.02979	3.65677e-07	-1.48557				CsaV3_3G047610	62.5508	58.0012	62.8063	32.2779	37.1401	34.0636	5.59008e-10	-0.833349				CsaV3_6G050140		5.04543	9.28152	6.09047	15.1215	11.7258	8.59981	0.00205449	0.758469
CsaV3_5G032670		2.10941	3.00246	1.98893	3.53459	5.31449	3.53807	0.00840248	0.75193				CsaV3_7G027830	151.235	102.142	124.926	63.0845	84.5381	66.5931	8.67058e-05	-0.822752				CsaV3_6G037830		13.4105	8.98546	10.8039	4.96493	5.09923	7.00821	0.000186781	-1.00301
CsaV3_4G035900		40.0821	3.13706	0.795997	0.156031	0.310787	1.56855	0.00497915	-4.51978				CsaV3_5G010590	4.95454	4.19427	5.53374	10.1842	7.50542	9.75042	2.4009e-06	0.88178				CsaV3_5G003530		18.0721	15.5522	15.5084	11.8111	10.6049	10.0177	1.1481e-05	-0.648018
CsaV3_5G025390		1.99835	2.14682	3.09929	0.340406	1.45893	1.17085	0.00809836	-1.31804				CsaV3_3G036980	28.8184	28.419	30.7118	48.1946	54.1431	55.3069	1.13655e-09	0.832999				CsaV3_3G039950		1.22246	1.63756	1.26686	2.3908	5.2537	4.20173	1.05341e-05	1.4835
CsaV3_7G028680		5.57358	5.34616	7.20711	10.7616	9.3772	12.1568	0.000229012	0.780602				CsaV3_3G001710	39.2485	41.3777	23.3579	61.0005	239.902	111.892	0.00175357	2.00598				CsaV3_6G006560		22.2435	17.9281	21.0053	8.69895	17.8438	12.8787	0.00967442	-0.681003
CsaV3_2G018030		1.27585	2.64998	2.6806	6.43219	4.09863	3.50472	0.00279659	1.03481				NewGene_2033	5.47462	4.47492	3.45999	7.87948	8.22186	7.78226	9.29303e-05	0.850245				CsaV3_2G014540		1.84483	1.2262	1.79947	3.00404	4.64618	4.29395	2.36034e-05	1.24204
CsaV3_5G001550		16.3117	14.9753	19.3896	8.56443	9.83481	10.9582	1.60635e-05	-0.839054				CsaV3_6G035680	3.13754	2.72888	3.98718	6.21434	4.60451	4.51103	0.00707812	0.618861				CsaV3_1G035940		2.10466	1.87312	2.0473	2.59797	3.86808	3.36471	0.00897622	0.659641
CsaV3_2G013090		13.8309	11.2191	11.9417	24.2177	17.7367	18.6591	0.000480908	0.644977				CsaV3_1G012600	33.1986	29.7932	32.0605	22.0416	20.3121	21.231	3.90611e-09	-0.593472				CsaV3_4G005530		7.0074	5.85064	6.86838	4.29739	4.39586	4.375	0.000356846	-0.641031
CsaV3_5G031820		1.91514	1.74451	1.5474	3.90904	3.112	2.9735	0.000145251	0.874785				CsaV3_5G010860	34.1952	33.4603	37.6883	60.5613	47.8084	52.1553	7.78909e-07	0.589919				CsaV3_1G006360		3.58363	4.09287	3.37924	2.27345	3.28885	1.935	0.00822565	-0.606962
CsaV3_3G037550		7.82635	1.33162	2.0646	20.1613	10.0243	14.3527	0.00184051	1.86985				CsaV3_7G033520	13.6595	15.5517	13.2326	4.41522	8.88803	4.15367	9.31072e-05	-1.27681				CsaV3_4G000310		17.3352	25.9999	21.5917	56.8775	31.8369	45.8422	4.9867e-06	1.01754
CsaV3_6G051820		63.3474	36.8575	52.1212	25.3133	20.4899	29.6538	3.05998e-05	-1.07991				CsaV3_3G019770	20.4927	15.9705	20.323	26.2957	26.5229	38.2212	0.0013048	0.671449				CsaV3_4G032940		9.83012	25.1812	17.5956	22.2062	37.2594	39.1045	0.00698024	0.891387
NewGene_1453		0.615019	0.724427	0.376563	3.59311	1.29305	1.45674	0.000107203	1.80665				CsaV3_4G009430	34.3371	28.964	32.3541	26.0746	18.7558	19.5512	0.000104979	-0.59049				CsaV3_7G029170		2.41185	2.05017	2.44156	2.69772	4.15853	4.84049	0.00577029	0.722198
NewGene_1454		0.381879	0.663099	0.38214	3.12161	0.810973	2.1074	3.62957e-05	2.02635				CsaV3_6G006640	2.17648	2.15599	2.25488	4.24465	5.11306	4.33935	0.00194269	1.04475				CsaV3_1G037700		26.5905	35.4891	42.8111	61.3507	50.7478	60.1825	0.000214752	0.680604
CsaV3_5G029720		1.12999	2.54861	3.49816	12.7708	3.83959	4.74099	0.00132402	1.51626				CsaV3_6G024110	13.0568	10.7875	13.6268	29.206	24.3998	42.8292	2.10627e-08	1.34952				CsaV3_6G003920		48.1421	44.9868	39.779	15.9322	31.841	14.281	4.44656e-05	-1.15136
CsaV3_3G015900		14.8502	16.6477	26.7678	10.714	12.3596	13.8804	0.00410271	-0.699021				CsaV3_2G015910	9.31406	9.54361	4.25314	5.56205	2.90852	3.95566	0.00817761	-0.924995				CsaV3_4G005470		4.17994	4.28904	4.05989	2.38594	3.41711	1.9595	0.00578158	-0.7444
CsaV3_6G038130		18.2785	33.6825	30.2122	92.7701	39.2503	47.1343	0.000821191	1.06861				CsaV3_6G042050	20.7976	19.3268	19.7123	13.6343	12.3418	12.5518	3.82983e-08	-0.649478				CsaV3_7G010200		71.5292	67.8129	57.149	40.3815	47.8249	36.5545	5.76672e-06	-0.7036
CsaV3_2G035760		14.6639	3.39614	5.99052	0.554733	2.37489	2.15039	0.00703398	-2.3176				CsaV3_5G038590	164.569	203.158	200.98	124.203	108.459	81.3227	8.65939e-06	-0.874359				CsaV3_1G007940		54.9045	49.6379	39.8435	28.677	29.4936	19.5061	1.85009e-06	-0.948286
NewGene_24		5.72518	8.79982	9.28805	6.1388	4.76509	4.61773	0.00387514	-0.661741				CsaV3_1G003690	8.20773	7.46702	7.50704	4.22046	6.15429	4.94102	0.00997498	-0.599784				NewGene_937		1.60508	2.29659	2.26047	4.29248	2.90899	3.09886	0.00179661	0.70345
CsaV3_5G010540		0.759575	0.857055	0.796356	1.64771	1.97067	1.31719	0.00115429	0.966632				CsaV3_3G018020	11.6417	11.0681	8.78877	6.35561	7.76755	6.74965	0.00401943	-0.601818				CsaV3_7G035150		6.7189	9.70278	6.82543	5.55329	6.0573	4.08922	0.00387071	-0.608727
CsaV3_3G033490		24.6964	11.0854	13.0336	8.99972	9.00207	9.79399	0.00625418	-0.891273				CsaV3_6G031110	5.27114	6.61955	5.81285	11.2886	9.4518	7.94717	0.00089193	0.677203				CsaV3_1G035740		2.56036	4.552	2.99743	1.19216	1.68833	1.43454	8.83092e-06	-1.25518
CsaV3_7G008590		12.0845	14.3589	14.0848	20.5512	22.5511	22.1978	4.02656e-06	0.636895				CsaV3_2G014340	49.3853	60.5337	54.7854	34.4912	34.8588	20.9941	0.000131729	-0.880108				CsaV3_7G027290		6.8998	7.75747	6.25517	17.7581	9.82476	10.3956	0.000883164	0.813011
CsaV3_3G007980		65.4291	18.2836	30.6926	15.5706	11.2459	10.9129	4.91203e-05	-1.69692				CsaV3_5G036190	5.70066	5.71112	4.83226	6.37068	8.76106	15.5224	0.00927149	0.908813				CsaV3_1G015650		20.239	32.9576	23.2283	50.345	37.7481	34.7058	0.000802528	0.647983
CsaV3_1G015510		3.3374	3.18289	3.62549	1.6121	2.31199	2.24985	0.000429965	-0.767176				CsaV3_2G014830	4.86853	7.70958	4.05069	3.42309	2.56571	2.13146	0.00155201	-1.05781				CsaV3_7G028680		19.5004	41.088	34.8209	63.3564	76.5504	93.1841	1.09321e-06	1.27014
CsaV3_4G007960		34.0095	29.3401	33.6726	15.7656	22.8303	26.9962	0.00993847	-0.614786				CsaV3_4G036690	24.4556	23.9874	27.7204	33.9414	35.0271	46.5824	0.00118067	0.590512				CsaV3_1G041270		13.9446	15.6923	12.2704	33.2547	16.2185	19.7816	0.00821781	0.677551
CsaV3_5G003180		29.0252	2.85981	1.11343	0.614759	0.458465	0.850165	0.000988638	-4.21366				CsaV3_3G045360	12.9703	14.1226	12.5551	5.06984	7.36499	7.58704	1.506e-05	-0.989613				CsaV3_7G003150		1.8299	2.34966	1.65174	1.15191	0.354523	0.79994	0.00318242	-1.35977
CsaV3_1G038820		14.2094	12.9659	27.6753	8.98304	6.62691	9.45796	0.000145861	-1.17635				CsaV3_7G023880	18.9199	14.0448	13.9291	12.0743	7.33885	6.61982	0.000629084	-0.873827				CsaV3_2G018030		1.02595	1.8906	2.46798	4.90313	4.15772	6.13252	1.14213e-05	1.46753
CsaV3_3G012300		9.74901	3.29589	3.96407	1.76676	2.28119	1.50672	0.000150395	-1.70302				NewGene_327	1.38069	0.872879	1.21465	1.87984	4.941	5.85568	2.16993e-07	2.06115				CsaV3_6G022180		11.8226	17.8454	11.4411	10.9586	9.73096	6.81235	0.00500103	-0.619694
CsaV3_2G014780		0.517279	0.546473	0.479922	1.06043	0.835045	0.96746	0.00361318	0.831192				CsaV3_3G009800	6.7251	5.20625	5.75379	4.07153	3.73003	3.6463	0.00117805	-0.640825				CsaV3_3G013520		11.8138	13.8784	12.1712	24.796	18.1763	15.8095	0.000653624	0.588195
CsaV3_6G019040		11.0624	28.7956	27.8124	105.285	36.3004	46.8861	0.000533721	1.42629				CsaV3_6G051890	14.8123	17.9952	14.4047	23.0814	28.6837	26.3851	0.000204117	0.718332				CsaV3_7G035050		7.76662	12.3914	9.69648	22.2535	17.6136	17.2032	9.57262e-07	0.89927
CsaV3_2G002270		5.11549	3.24756	3.49902	0.765352	1.40081	2.59295	0.00461431	-1.36782				CsaV3_2G028770	17.1905	16.1886	14.3971	10.5555	8.5641	9.3582	9.88225e-08	-0.763579				CsaV3_3G037550		1.16766	1.27139	0.671841	5.55919	2.66729	22.3471	1.36219e-06	3.26485
CsaV3_4G013270		10.1123	8.91177	7.09339	16.2276	14.7062	12.6878	0.00110372	0.672782				CsaV3_4G003840	13.1981	16.8539	16.637	11.9623	5.01454	7.86019	0.00124511	-0.943359				CsaV3_1G011900		11.9212	13.271	13.3587	7.96716	9.70694	8.57562	1.94927e-06	-0.595281
CsaV3_3G036340		3.19552	6.22375	5.40283	7.62876	7.30907	8.90169	0.00889166	0.647543				CsaV3_3G034490	73.1646	61.958	70.8313	49.7033	37.7978	50.0198	3.31532e-05	-0.599601				NewGene_1453		0.104815	0.51921	0.318437	1.67864	1.51136	1.2238	4.48299e-06	2.18597
CsaV3_3G046950		9.55757	1.75656	1.82018	0.669995	1.74845	1.25945	0.00658202	-1.93128				CsaV3_1G033370	10.6511	12.0072	11.4521	5.78669	3.2916	2.95787	1.20793e-07	-1.52101				NewGene_1454		0.190081	0.939737	0.649213	2.89211	1.66596	1.92182	8.3184e-05	1.81598
CsaV3_3G008810		2.14294	3.07946	3.40099	6.95924	4.06919	4.51085	0.00449509	0.795034				CsaV3_6G038610	28.0906	29.3617	27.9968	20.0287	19.711	12.269	0.000610347	-0.730055				CsaV3_3G015900		28.296	19.0335	23.2593	13.6406	16.0207	15.4145	0.000579913	-0.699035
CsaV3_2G015730		4.55923	7.43302	6.19813	8.59041	12.214	10.3071	0.00130817	0.732202				CsaV3_4G035030	46.4531	42.5227	42.0257	37.4825	21.8474	18.9298	0.00106526	-0.770866				CsaV3_7G032960		9.70078	10.4163	9.97391	3.80341	5.65362	4.9979	3.08952e-10	-1.09701
CsaV3_4G037590		2.01337	1.62249	1.1774	3.26294	6.47343	4.46121	0.000106157	1.49884				CsaV3_7G031190	7.03374	5.67939	4.59098	3.15813	2.77782	1.80696	0.000330129	-1.16857				CsaV3_3G031580		5925.39	3236.13	3372.45	1817.34	2875.85	2531.48	0.00290967	-0.852317
CsaV3_2G012850		40.3421	59.974	47.8094	83.381	82.7685	70.958	5.71852e-05	0.628899				CsaV3_5G006880	4.60815	4.06339	3.85834	7.20207	6.84062	7.49752	0.00289894	0.768292				CsaV3_6G045180		35.3353	49.8066	38.4935	79.2374	64.6244	81.2756	1.72617e-07	0.832432
CsaV3_3G037690		0.5447	1.0276	0.87428	2.24217	2.37404	2.82718	3.2685e-05	1.55546				CsaV3_3G009530	29.5544	25.5718	27.9172	41.8723	35.3373	65.5216	0.00134907	0.767816				CsaV3_1G033850		12.3079	13.5938	15.316	28.0813	22.3197	18.5401	7.13736e-05	0.693921
CsaV3_4G003160		46.4561	38.6214	47.7963	22.6225	29.2862	32.4669	0.000594897	-0.708184				CsaV3_7G024860	2.69585	2.59613	1.57322	0.327879	0.571161	0.61034	1.44804e-05	-2.19121				CsaV3_2G007760		14.4314	22.7471	13.5874	39.9603	32.5733	24.368	0.00187148	0.889541
CsaV3_6G037440		0.438074	1.14433	0.403254	6.60132	2.15164	1.4726	0.000432392	2.27534				CsaV3_3G016130	21.8776	20.6907	24.5761	19.7323	12.5382	11.1112	0.00217611	-0.65428				CsaV3_5G002710		3.85501	3.96179	2.1081	1.26998	1.12975	1.25884	4.85798e-06	-1.47329
CsaV3_3G016900		7.38193	7.37664	7.87359	3.23997	4.60798	5.62368	0.00224832	-0.794587				CsaV3_4G029960	15.6501	17.2195	31.4745	6.70966	5.49114	7.07769	1.85087e-09	-1.75111				CsaV3_4G036450		65.1025	75.3307	59.3791	35.5886	51.1547	45.8798	0.000339591	-0.628307
CsaV3_3G042460		2.04357	3.22292	3.25423	14.9089	3.62263	3.71394	0.00818731	1.31099				CsaV3_3G046530	5.93644	5.69388	6.49306	12.461	15.0417	16.1951	3.56264e-10	1.26117				CsaV3_1G002840		12.0034	15.7946	10.7601	36.4592	18.6275	22.1547	0.000140054	0.959823
CsaV3_7G030290		1.08237	1.55183	1.05261	3.87225	2.81567	2.49107	1.10921e-05	1.2534				CsaV3_6G044220	33.7486	32.6539	34.3695	59.0945	55.6039	73.7539	4.39404e-09	0.890098				CsaV3_7G022560		3.60003	4.67706	4.06708	7.17134	6.28441	6.30345	1.46154e-06	0.639538
CsaV3_5G028770		8.2	6.42419	7.6508	3.67719	4.96672	5.3547	0.00160571	-0.72581				CsaV3_2G034240	42.8223	39.3516	42.2454	72.5968	43.5335	88.9269	0.00411625	0.699629				CsaV3_3G041540		1.31238	1.70755	1.39663	1.96653	2.456	2.63028	0.00358844	0.639914
CsaV3_4G036290		0.345082	0.409459	0.237682	0.658158	0.583753	0.649094	0.00767393	0.875273				CsaV3_2G033210	1.5846	1.40785	1.20344	4.01164	4.76008	6.12867	3.13368e-08	1.80623				CsaV3_1G013070		15.0179	16.1742	13.2891	11.4142	9.58446	8.01849	6.04803e-05	-0.662239
CsaV3_1G005620		53.499	28.1084	59.5363	34.3733	23.7844	21.3507	0.00297158	-0.900846				CsaV3_5G008100	21.985	16.5668	21.3098	15.3141	8.27739	9.21894	0.000140459	-0.893685				CsaV3_3G032540		4.22227	4.73849	4.2306	6.95257	9.16447	7.24024	0.000473759	0.77847
CsaV3_UNG201600		8.81037	4.10113	3.73424	91.2699	3.26566	90.616	0.00413847	3.38339				CsaV3_6G010060	32.3048	39.8166	39.5392	15.6951	20.7337	27.8938	0.00212507	-0.80154				NewGene_1020		0.36628	0.551473	0.524894	0.261461	0.249098	0.280481	0.00164114	-0.893645
NewGene_1800		10.9081	4.29213	12.3054	6.00918	3.02834	4.1718	0.00495142	-1.14109				CsaV3_1G012340	67.2705	80.4655	47.7375	5.24763	9.75194	2.54366	2.59147e-16	-3.47367				CsaV3_6G038400		0.568715	1.16953	0.514952	3.91389	1.49656	1.7268	0.000747084	1.6094
CsaV3_5G031040		14.504	7.25326	7.9691	6.41814	5.74738	6.20366	0.00986155	-0.773171				CsaV3_1G032370	0.256583	0.458992	0.123547	1.18726	2.40789	1.39615	2.31895e-05	2.52384				CsaV3_3G007980		9.27675	12.1176	8.7967	9.24336	5.69018	5.46154	0.00846751	-0.609359
CsaV3_4G011610		10.6836	5.00197	4.39246	2.01987	3.29461	3.74256	0.00472061	-1.22126				CsaV3_1G014400	1.93668	1.71356	2.6883	3.12668	7.43541	5.25776	0.000753785	1.32465				CsaV3_1G038070		49.4312	44.4677	56.574	23.2605	38.0262	31.6736	0.0032767	-0.738826
CsaV3_1G045880		1.49112	1.05715	1.31849	0.533161	0.57658	0.830134	0.00704688	-1.04538				CsaV3_7G003940	1.75199	1.84599	1.54111	4.22874	8.25092	6.12825	2.44582e-07	1.85161				CsaV3_1G039880		4.40942	5.36629	4.24884	10.0321	7.76825	7.07636	1.74686e-05	0.782443
CsaV3_6G038530		0.135922	0.23958	0.161415	0.807755	0.769673	0.619294	5.34174e-05	1.92153				CsaV3_5G039000	3.4101	3.29532	2.86181	4.08419	6.28848	5.35096	0.00309636	0.713657				CsaV3_2G025340		4.26593	8.2347	5.64066	9.67962	10.7907	8.72856	0.00347566	0.655048
CsaV3_1G028640		1.70699	1.87216	1.75341	7.19174	2.97438	2.20095	0.00708103	1.13576				CsaV3_5G004290	126.218	160.301	161.202	148.511	537.942	360.928	0.00177861	1.24074				CsaV3_6G014030		1.19172	1.02875	1.01361	0.572171	0.712169	0.770754	0.00571128	-0.6927
CsaV3_5G013950		12.8587	9.87707	12.8863	15.5655	20.096	20.3165	0.00559439	0.595474				CsaV3_1G000140	82.2953	100.328	88.4902	39.0853	70.3068	53.6462	0.00488172	-0.733076				CsaV3_7G024890		1.7696	2.11389	1.35744	4.07138	2.67285	2.5446	0.00402621	0.780924
CsaV3_5G011080		1.87819	2.32856	1.81999	3.28873	4.25603	2.64679	0.00761965	0.698737				CsaV3_3G010840	27.1789	24.8431	28.9262	15.767	21.6007	14.8973	0.00257574	-0.634594				CsaV3_5G003800		10.1591	11.6239	14.2402	32.503	25.6701	26.6226	1.21877e-13	1.19242
CsaV3_7G022020		122.824	198.014	195.63	75.1396	120.128	125.459	0.0046758	-0.721292				CsaV3_5G014510	2.37194	2.22464	1.93705	1.30708	1.22373	0.817358	0.000152756	-0.97682				CsaV3_6G049160		1.17534	5.14718	2.64114	9.73208	5.6389	5.81973	0.00498656	1.22162
CsaV3_3G011830		0.484979	0.802327	0.473133	1.46328	1.28129	1.01403	0.00473331	1.02863				CsaV3_6G018630	13.2542	16.0998	7.32664	5.15508	4.69009	6.32648	0.00415318	-1.18124				CsaV3_3G033650		2.89348	1.60959	2.71689	0.680534	1.01773	0.726925	2.31183e-05	-1.63281
CsaV3_2G029610		1.37085	1.04701	1.41583	0.728971	0.559209	0.486232	0.000352269	-1.1641				CsaV3_3G042800	2.3061	2.3124	2.34474	3.48914	3.79846	3.63231	0.0011617	0.638846				CsaV3_3G012300		7.14459	5.3896	7.02887	4.12287	5.07064	3.8868	0.00290165	-0.633794
CsaV3_1G032340		1.8579	1.5562	1.7308	3.13767	7.15374	6.59531	1.16675e-06	1.66408				CsaV3_4G035200	25.5786	22.5737	22.1707	19.1402	13.9985	14.0063	0.000123427	-0.596636				CsaV3_2G012160		1.0275	1.13052	0.992802	5.5391	3.08078	4.05466	8.96786e-14	1.96057
CsaV3_5G031750		10.4423	14.0972	14.8782	22.0527	20.646	18.6637	0.000154192	0.587314				CsaV3_3G002200	37.2272	35.6024	35.6866	16.9779	19.0412	13.9273	2.76405e-11	-1.12853				CsaV3_3G021190		3.20314	4.39065	2.60978	1.8678	1.94608	1.92153	0.000817242	-0.861208
CsaV3_6G042950		1.23133	1.29073	0.813866	2.1481	1.58622	2.93222	0.00631227	0.946808				CsaV3_UNG067560	5.39689	5.36624	5.50362	11.2628	7.11399	11.9881	0.000331275	0.88005				CsaV3_3G045780		52.2965	66.5047	44.1179	36.1678	36.6232	25.2566	3.23886e-05	-0.776266
CsaV3_5G036400		3.54949	5.93203	7.20158	12.7451	9.60233	8.87754	0.000779655	0.857096				CsaV3_2G024630	6.21644	6.09671	5.71346	12.6236	10.8728	14.0932	1.13096e-09	1.04392				CsaV3_6G019040		3.5161	6.41896	4.56287	7.32158	10.2346	7.5454	0.00219533	0.757642
CsaV3_3G044540		15.306	2.56999	5.6322	0.414031	1.7209	1.75779	0.00433645	-2.67131				CsaV3_2G029740	3.47857	4.48982	5.9746	1.67812	0.731701	1.43537	4.92859e-07	-1.88013				CsaV3_6G047000		12.1865	6.78783	9.45338	5.57497	4.37536	5.15328	0.00554152	-0.962434
CsaV3_6G014750		45.5772	48.2049	68.5365	32.5219	32.5756	41.8584	0.00713966	-0.648981				CsaV3_3G047560	4.12601	3.58117	6.0323	0.761566	0.772185	2.35227	0.000137159	-1.82391				CsaV3_1G009960		0.315263	0.193945	0.488899	0.97816	0.751593	0.514444	0.00992372	1.10046
CsaV3_4G001840		17.4535	22.6681	16.7488	36.311	30.3056	23.4685	0.00237631	0.60461				CsaV3_3G043990	3.2179	3.58271	3.7671	1.65096	1.25948	1.66686	1.89497e-09	-1.22052				CsaV3_2G009670		47.7888	38.6416	33.7003	20.7109	30.9853	25.4951	0.00123842	-0.68664
NewGene_2354		13.938	11.268	14.5766	5.41661	8.65218	7.49936	0.000129564	-0.964164				CsaV3_1G007750	0.380461	0.398382	0.196762	2.04952	0.776227	1.22613	1.04963e-05	2.00691				CsaV3_2G026370		21.5493	18.5386	22.9004	6.40013	13.264	12.8487	0.00290962	-0.994978
CsaV3_1G043170		58.3268	46.3554	58.7494	17.5753	26.6268	41.6773	0.00187594	-0.974646				CsaV3_6G030970	5.13675	4.32044	5.02502	3.07607	2.91823	2.46482	0.000238001	-0.785911				CsaV3_5G005050		2.47625	3.23465	2.1615	4.00153	5.84921	3.75107	0.00145872	0.748155
CsaV3_5G001360		26.1121	26.3188	23.2098	10.0076	15.9907	18.6593	0.00183739	-0.807629				CsaV3_2G033530	25.8559	21.6312	27.3296	14.4432	14.7127	16.5611	1.75661e-06	-0.720711				CsaV3_2G012850		72.3457	71.6942	80.2035	39.5709	50.8487	61.5136	0.00237632	-0.597401
CsaV3_2G017320		14.392	5.61678	7.98137	1.90109	2.57953	5.01669	0.000626918	-1.62429				CsaV3_7G005830	21.1043	16.0416	16.259	4.9262	8.91944	11.3719	0.000612556	-1.08072				CsaV3_1G031900		42.3278	46.8251	31.6427	23.7856	22.9229	21.8849	2.35715e-06	-0.857549
CsaV3_1G037650		12.5014	11.5767	16.2287	8.92686	7.20874	8.27892	0.000113192	-0.779022				CsaV3_2G034160	9.09047	10.6499	9.0398	4.39713	3.87117	2.75394	3.59643e-11	-1.4				CsaV3_4G003830		17.159	18.9567	18.7043	34.49	27.0118	24.1011	8.49916e-05	0.596251
CsaV3_4G036400		1.97495	2.32167	1.70025	5.15215	4.15157	4.9727	8.57894e-05	1.1893				CsaV3_UNG227830	44.5144	45.9799	51.1263	99.0944	67.4721	100.073	3.87662e-07	0.892262				NewGene_2258		0.246639	0.813211	0.353244	1.35335	1.41351	1.53289	0.00357028	1.25836
CsaV3_5G014370		0.473502	0.555727	0.720016	26.5512	0.857551	0.671024	0.00676907	3.88547				CsaV3_4G031220	0.743652	0.678924	0.826694	1.67775	0.976703	1.15401	0.00878518	0.733326				CsaV3_1G029650		8.60436	5.02168	6.54445	3.47988	4.83244	4.02849	0.0033003	-0.765129
CsaV3_3G041470		1.71669	3.95569	3.3134	24.608	5.58115	4.96164	0.00066214	1.89688				NewGene_296	17.2286	15.298	14.5323	9.27903	8.37418	10.8017	0.00197727	-0.606004				CsaV3_1G010750		104.392	113.001	92.3483	67.2712	73.3435	56.1522	1.78832e-07	-0.700127
CsaV3_6G045620		2.08125	3.60647	1.98933	9.67653	9.94276	4.26588	8.24688e-06	1.57951				CsaV3_3G034270	4.83031	5.62361	6.54455	1.63375	2.13977	1.65763	0.000911422	-1.64705				CsaV3_1G001740		25.0664	24.5847	30.3212	17.5047	17.3754	15.4992	4.352e-07	-0.712788
CsaV3_1G010300		0.201871	0.579619	0.597775	1.88305	1.192	1.11409	0.000949361	1.54257				CsaV3_5G026520	2.58955	3.53029	4.38849	1.18281	59.8114	204.376	0.00123695	4.66463				CsaV3_3G005780		75.7668	71.3468	86.1682	112.79	126.516	135.067	1.62551e-05	0.641002
CsaV3_6G009440		63.2703	73.1021	99.1427	55.3511	44.4147	58.4516	0.00470982	-0.6212				CsaV3_7G008540	8.79187	8.63837	6.60813	31.8142	17.2924	13.9264	7.06398e-06	1.35847				CsaV3_6G003020		2.52902	1.86376	2.35491	0.710155	1.26382	0.981251	0.00068209	-1.23445
CsaV3_2G012500		26.8124	27.8686	31.247	8.24763	16.2291	20.5919	0.0051428	-0.970199				CsaV3_4G007450	25.1706	24.1142	22.5638	18.1493	15.189	14.857	1.08492e-06	-0.592923				CsaV3_UNG210320		1.08179	1.09743	3.28339	0.682451	0.815522	0.318186	0.00467858	-1.64411
CsaV3_7G032760		27.1077	22.5979	33.0236	22.9282	13.9188	17.5708	0.00979426	-0.666663				CsaV3_6G025310	0.744271	0.561277	0.739751	2.76222	1.62947	7.76014	0.000111764	2.50764				CsaV3_UNG201600		23.7221	38.0324	44.7688	5.56371	6.84539	2.88511	7.90795e-15	-2.83707
CsaV3_2G036090		3.07232	3.08656	2.5309	0.86782	1.60045	1.52346	0.000273727	-1.16919				NewGene_1261	1.92382	1.83356	1.48559	0.949721	1.06802	0.638461	1.29732e-09	-1.78658				CsaV3_2G015540		5.753	2.53107	4.71216	1.59457	2.76925	2.28418	0.0036317	-1.02648
CsaV3_5G027240		2.9653	3.90482	3.48396	8.00834	4.93419	4.13739	0.00931433	0.660522				CsaV3_3G049620	3.87241	4.91608	3.84183	7.83786	7.09852	7.56714	0.00800429	0.82013				CsaV3_7G004300		93.9556	95.804	79.177	60.0238	65.7678	57.5276	1.76079e-06	-0.597336
CsaV3_4G036670		47.952	19.4995	20.5156	6.90919	14.6606	13.9858	0.000962785	-1.38132				CsaV3_5G035590	5.32852	4.7831	4.83292	5.89926	8.81349	10.3547	0.00406562	0.74233				NewGene_15		4.39833	2.11305	4.85247	1.59716	0.983817	0.908448	1.56515e-05	-1.57767
CsaV3_7G026610		15.8621	10.9056	16.0285	3.13951	3.77541	5.10846	2.59236e-10	-1.88316				CsaV3_5G034240	7.00982	7.41343	5.93418	10.3134	12.5426	8.29481	0.00602338	0.605415				CsaV3_2G021100		9.00269	9.9147	12.113	17.725	15.8753	16.3931	3.1807e-05	0.646638
CsaV3_3G016650		1.57772	1.40162	1.06616	6.85768	6.30978	2.33036	7.66629e-06	1.85758				CsaV3_4G027240	17.498	16.1024	16.8467	11.3167	9.01083	8.02229	7.3555e-08	-0.849084				CsaV3_3G042160		2.58915	1.25283	1.65909	5.06546	3.1567	3.71966	0.00264167	1.05595
CsaV3_3G036680		8.75085	16.0658	10.1437	18.2777	23.2781	17.255	0.00469403	0.706084				CsaV3_3G008820	0.88756	0.761604	1.34552	2.46583	1.68148	1.8504	0.001993	0.979551				CsaV3_1G028640		1.00968	1.72396	1.45456	2.74795	1.92064	2.87408	0.00571451	0.821229
NewGene_1938		0.685629	0.900606	0.777469	3.51091	1.46505	0.825525	0.00691317	1.27385				CsaV3_6G022100	2.3617	1.79407	2.84354	2.4955	4.78356	10.1908	0.00431842	1.32012				CsaV3_1G002060		3.72516	8.78007	4.39922	11.3262	8.49726	9.50294	0.00658337	0.7723
CsaV3_6G044700		4.60178	5.64192	5.95939	14.5765	9.67374	13.8299	6.85154e-09	1.17855				CsaV3_5G023120	24.2059	25.0154	26.2953	13.5395	8.15456	4.75956	9.06106e-06	-1.53787				CsaV3_3G018610		52.7096	50.1919	46.1971	26.1442	41.7624	29.6242	0.000690004	-0.658117
CsaV3_3G030130		22.3301	20.2866	25.1258	12.8044	15.1287	18.4798	0.00298105	-0.595926				CsaV3_1G001000	1.97067	1.62444	3.83719	3.6714	19.4193	18.9849	3.19641e-05	2.50729				CsaV3_3G014920		11.9371	3.51997	6.32604	0.643409	3.38202	2.56855	0.00250403	-1.78784
CsaV3_2G029480		5.65196	5.02973	5.31414	9.53639	12.7533	7.56744	0.00108323	0.837958				CsaV3_5G006570	5.08823	4.39052	4.69303	7.62162	7.45305	6.49507	0.00287342	0.591001				CsaV3_4G034400		0.731684	1.58252	0.753579	4.2725	3.37674	4.63169	3.71961e-09	1.97547
CsaV3_3G000850		2.67524	0.714687	1.00147	0.238976	0.227017	0.381658	6.18661e-05	-2.44693				CsaV3_6G040620	40.0149	42.2233	43.0481	33.7985	25.2571	22.0907	0.000155709	-0.647143				CsaV3_3G009270		32.6625	30.3462	24.9743	20.9199	21.4326	17.7314	0.000194842	-0.598936
CsaV3_5G038380		13.6898	11.6055	14.4533	10.8251	9.24998	7.60726	0.000970351	-0.586024				CsaV3_2G014540	2.03773	3.01363	2.05645	4.03023	5.23324	3.70319	0.00302494	0.854282				CsaV3_6G015810		22.5063	39.3183	23.6075	18.9592	16.1806	21.6788	0.00738459	-0.611758
CsaV3_3G006120		13.9858	0.982184	1.86995	0.318864	0.998643	0.458529	0.00463236	-3.34068				CsaV3_5G021890	34.4607	36.7232	31.6788	40.6751	50.7882	71.3523	0.00586248	0.65496				CsaV3_3G017360		39.1684	56.32	48.0813	97.0788	71.7357	75.2169	5.30575e-06	0.728026
CsaV3_7G006770		5.02602	5.06561	3.24687	1.07128	2.42486	1.24243	0.000271663	-1.54698				CsaV3_2G005100	3.74686	4.02416	3.83342	6.31957	5.90648	6.63984	0.00031287	0.687185				CsaV3_2G036010		13.5914	16.7126	13.8742	8.09922	10.8777	10.1357	0.00016541	-0.638112
CsaV3_1G044180		79.1585	39.2621	43.7248	19.1396	36.6469	34.3894	0.00964	-0.914557				CsaV3_4G005530	2.00137	2.8341	2.64708	3.25935	5.34887	4.59583	0.00862397	0.813931				CsaV3_2G034870		32.614	48.4733	38.5651	28.1889	22.9558	22.1743	0.000636911	-0.741896
CsaV3_3G039930		18.1694	11.8937	13.2055	8.249	11.4203	7.038	0.00426769	-0.765949				CsaV3_6G044380	15.0847	11.937	15.4016	17.9033	20.546	30.7373	0.00476869	0.698819				CsaV3_UNG230100		21.7341	22.6951	18.7882	15.2163	5.85373	12.0353	0.00222889	-0.972982
CsaV3_6G028480		1.73344	3.52931	2.99205	7.92442	5.04379	3.64247	0.00581672	0.956751				CsaV3_6G046710	1.87346	5.43891	0.665529	0.768848	0.871318	0.535835	0.00600975	-1.88785				CsaV3_3G013670		1.39855	1.17647	1.27436	0.210786	0.626301	0.574083	0.00115292	-1.47628
CsaV3_2G004820		13.4464	20.5181	14.8728	31.0116	28.3859	21.8799	0.000561994	0.681441				CsaV3_2G009560	0.281807	0.404177	0.393326	0.934454	0.570509	0.736411	0.00319522	1.02059				CsaV3_3G044540		3.55978	3.08473	3.14808	0.799294	2.54679	0.91215	0.00458474	-1.25955
CsaV3_3G016110		3.50496	2.17047	2.32292	0.520373	0.959742	0.749412	7.69642e-06	-1.89627				CsaV3_2G032090	10.6751	9.21373	9.41429	18.729	16.9587	16.2374	1.2021e-07	0.81149				CsaV3_2G029180		14.5415	11.1092	15.9829	7.69558	11.7562	7.87839	0.00455569	-0.660069
CsaV3_6G015080		18.4827	14.8867	18.1743	8.63199	11.8594	13.4813	0.00490677	-0.653941				CsaV3_6G016730	10.7675	12.7255	9.52391	8.57914	5.94541	3.51958	0.0030698	-0.897778				CsaV3_3G041480		175.416	160.224	198.066	84.0347	140.041	117.383	0.00108827	-0.686777
CsaV3_6G039520		304.851	261.566	269.159	120.956	189.503	228.181	0.007832	-0.683784				CsaV3_UNG059470	4.00909	4.14774	4.22585	2.75616	2.23223	3.05846	0.00643381	-0.636139				CsaV3_3G043290		21.1837	24.6387	20.0746	17.078	13.5683	11.8617	1.4962e-05	-0.677253
CsaV3_6G048480		262.501	452.029	455.662	1073.95	911.878	535.226	9.76314e-05	1.05581				CsaV3_7G010030	143.068	159.452	200.553	111.481	88.8826	56.926	0.000131374	-0.98573				CsaV3_1G043170		58.1507	58.0307	43.4154	30.2186	39.7948	34.7828	0.00026791	-0.649677
CsaV3_1G000160		76.7094	73.0919	61.8667	26.6419	52.3418	50.1747	0.00666054	-0.762268				CsaV3_7G029170	1.59004	1.25856	1.32204	3.45297	2.14815	3.7253	4.74827e-06	1.14133				CsaV3_3G017040		63.9137	61.3113	58.2738	25.0526	37.4968	46.372	0.000950272	-0.786856
CsaV3_4G035220		8.84235	5.66632	6.23301	4.9597	4.03087	4.68573	0.00752537	-0.669584				CsaV3_2G004220	18.8846	16.3006	17.3497	17.8941	33.1715	42.8571	0.00635988	0.839951				CsaV3_5G032930		1.00015	0.883211	0.83479	0.45971	0.258936	0.316024	0.000450084	-1.41947
CsaV3_4G033950		38.0228	30.261	42.7433	16.2613	24.2398	27.1926	0.0024412	-0.76351				CsaV3_4G026020	1.33445	1.42638	1.45751	3.60645	1.61318	2.49295	0.00447517	0.837232				CsaV3_4G004830		6.21985	5.28765	6.19044	16.9181	14.9035	14.6632	1.137e-10	1.34467
CsaV3_5G032490		11.1471	12.5673	11.0547	22.505	17.9398	14.0753	0.00132204	0.586843				CsaV3_2G026140	56.247	48.8444	59.3793	36.5845	31.5753	32.6975	2.30222e-09	-0.720221				CsaV3_6G001470		4.17825	1.76697	3.33396	1.52055	0.870307	1.3101	0.00275327	-1.37279
CsaV3_2G001370		42.9472	45.6242	45.2139	19.9303	33.9835	34.4868	0.00749267	-0.643167				CsaV3_6G036520	1.24293	1.21606	1.12717	0.265689	0.686831	0.624504	0.00736279	-1.16768				CsaV3_UNG161230		173.548	298.75	537.906	93.1993	154.143	92.4652	6.89552e-06	-1.6077
CsaV3_5G034260		7.52443	15.542	10.1473	25.431	18.3468	16.3093	0.00208129	0.806403				CsaV3_4G003630	4.30628	3.22826	2.55619	6.49544	5.14836	4.49378	0.00737315	0.659661				CsaV3_6G045620		24.3821	21.9272	19.0126	6.36061	11.7316	5.64953	2.49167e-08	-1.5134
CsaV3_5G005600		1.02665	2.23207	1.80686	21.17	19.6378	17.1914	1.015e-42	3.46964				CsaV3_6G007010	9.43861	11.4491	9.00753	13.6944	15.0058	16.5638	0.000976361	0.587273				CsaV3_4G023560		3.0769	4.19665	4.29451	7.9463	5.37237	5.53757	0.00131359	0.664589
CsaV3_2G024220		3.79461	6.39519	5.54789	9.05611	8.92511	6.89393	0.00487856	0.611297				CsaV3_6G012840	0.538837	0.809778	0.490617	1.32706	1.16304	1.50019	0.000763913	1.0996				CsaV3_7G008030		351.329	409.034	238.288	247.193	210.911	159.16	0.000675205	-0.741092
CsaV3_1G030110		3.37996	4.69398	5.85486	2.9722	2.31253	3.11713	0.00149354	-0.773856				CsaV3_1G038890	6.2948	6.71834	4.66337	13.0275	10.0011	11.7647	3.2505e-06	0.95709				CsaV3_3G017050		4.90372	4.26932	4.42398	2.39472	2.66	2.26114	8.71985e-08	-0.943562
CsaV3_3G025000		276.679	243.815	279.862	120.421	180.318	222.937	0.00777922	-0.660114				CsaV3_4G007640	38.5212	38.3839	39.0882	27.7115	20.8023	20.286	1.15251e-07	-0.772963				CsaV3_6G008790		37.3617	28.2862	42.069	6.1235	20.8083	23.3989	0.00926311	-1.13259
CsaV3_5G008530		1.18466	1.31664	1.57379	0.834045	0.453053	0.433911	2.74564e-05	-1.30216				CsaV3_2G012410	1.83281	1.70326	2.10991	0.539917	0.843194	0.538644	1.80531e-05	-1.54767				CsaV3_2G008190		0.029395	0	0	1.19785	1.04204	4.57116	1.90784e-11	7.32343
CsaV3_4G028100		16.8402	8.33893	7.47626	3.14471	5.23506	7.37539	0.00748209	-1.11967				CsaV3_1G003790	4.8309	3.87356	3.74231	13.7975	9.48288	12.9894	7.23512e-15	1.52152				CsaV3_7G026610		23.3852	11.5681	18.3891	9.88294	8.14994	11.1032	0.00248465	-0.927174
CsaV3_4G012190		1.61003	4.09987	3.21124	7.00942	6.4313	7.64382	0.000126036	1.20637				CsaV3_7G031110	15.8791	12.6917	8.38958	4.8926	5.83708	7.62558	0.000786553	-1.01771				CsaV3_3G037640		1.70216	3.38235	2.214	18.3875	5.01845	6.7479	1.74773e-05	1.99796
CsaV3_2G013170		62.4489	59.7487	50.5262	107.668	69.1402	96.0051	0.00300277	0.595683				CsaV3_3G036500	3.77256	3.28925	3.36466	5.32226	5.51801	6.19783	5.21767e-05	0.696426				CsaV3_5G035110		15.4062	13.4571	19.539	39.8572	44.7837	39.2543	2.21406e-13	1.30862
CsaV3_1G030930		11.9959	9.80827	8.7541	16.4074	20.5408	17.8447	0.00031299	0.780028				CsaV3_3G026820	105.991	115.393	106.359	69.5362	77.5556	72.7497	2.06211e-05	-0.586408				CsaV3_7G035240		0.221382	0.391267	0.234957	1.51474	0.60632	0.822039	0.00036844	1.75385
CsaV3_5G008940		1902.19	1394.09	1579.07	551.896	1065.32	1187.52	0.00499739	-0.849735				CsaV3_4G036260	34.1912	38.5195	32.7627	24.5836	21.9332	20.5121	2.63051e-06	-0.669645				CsaV3_3G016650		1.13244	1.42155	0.940022	3.96602	2.64194	2.43222	5.51417e-06	1.32238
CsaV3_3G033350		5.91133	2.94866	1.53186	1.39269	1.47758	1.30726	0.00252384	-1.4003				CsaV3_3G047260	15.7307	14.2856	13.0219	19.5968	34.2467	46.7533	8.94855e-05	1.22408				CsaV3_6G044700		3.16472	4.81922	3.56023	10.6451	6.16393	6.10893	0.000288655	0.948732
CsaV3_1G007260		48.2027	28.6077	28.6538	76.2762	65.8799	81.7856	0.000114319	1.01328				CsaV3_5G038970	58.2634	50.4152	54.6051	14.4123	16.1728	14.2798	3.35869e-40	-1.8719				CsaV3_3G049280		0	0.024848	0.023384	1.24111	3.39487	16.1095	2.78974e-09	8.56282
CsaV3_2G027870		3.57258	5.66511	4.98219	1.87896	2.16277	3.18706	0.00253458	-1.00753				CsaV3_5G031700	30.6653	28.7282	23.7228	8.86702	7.47712	5.56026	1.25013e-21	-1.9412				CsaV3_1G011140		1.09877	1.28456	0.900265	2.65706	1.90882	1.67837	0.00198577	0.873707
CsaV3_5G036080		2.65501	2.74694	1.46452	14.2612	5.79203	3.5851	0.000306033	1.69461				CsaV3_5G023350	0.278746	0.280935	0.166531	1.03657	1.65428	1.94588	8.07763e-10	2.65353				CsaV3_7G008680		5.69234	3.35008	4.81975	1.41958	3.0383	2.35788	0.00199671	-1.07502
CsaV3_6G040230		10.8481	3.81724	3.76754	36.7022	13.9234	37.1755	0.0023803	2.15625				CsaV3_3G039850	26.9313	26.6689	27.1291	49.4103	36.0243	46.0813	2.8193e-06	0.684298				CsaV3_3G021800		1.83084	2.16	2.36451	3.90637	3.40718	3.39377	2.3046e-07	0.710976
CsaV3_3G004000		6.29682	4.27141	8.57166	4.61045	1.97288	3.65116	0.00847711	-0.965902				CsaV3_6G001560	6.527	5.58866	5.04204	13.1998	6.84305	9.38764	0.00292925	0.751195				CsaV3_3G021490		245.842	220.198	286.329	173.208	142.976	105.143	4.21839e-06	-0.890614
CsaV3_3G046150		470.826	454.147	578.82	252.935	331.933	419.782	0.00526307	-0.627452				CsaV3_4G032540	14.5797	11.844	18.0319	25.0368	20.2163	30.1054	0.000535608	0.746995				CsaV3_6G049520		44.4481	27.7605	32.9663	17.6395	22.6495	21.883	0.00097228	-0.811568
CsaV3_5G003360		0.963489	0.71915	0.716738	2.23369	2.3181	1.31553	0.000645667	1.21409				CsaV3_2G033830	34.6161	34.1597	32.2538	21.5022	21.6822	19.8018	1.73823e-08	-0.693948				CsaV3_7G030340		0.126923	0.299735	0.167869	3.94789	1.59473	3.57744	3.72321e-11	3.87541
CsaV3_5G039300		15.2395	22.1809	15.3702	37.7862	25.5192	21.6932	0.00660648	0.627494				CsaV3_5G005830	2.40445	2.23542	1.73643	6.49474	3.21252	3.95226	0.00079768	1.06908				CsaV3_UNG207940		10.6685	21.6712	43.0392	11.46	10.2227	7.25828	0.00112705	-1.42087
CsaV3_2G006770		1.50642	1.84562	2.53036	0.454145	0.63643	1.34465	0.00896032	-1.29587				CsaV3_5G022970	2.25991	2.49666	1.56805	12.1673	5.47244	3.6592	6.56958e-05	1.7087				CsaV3_3G019650		175.088	161.547	139.101	79.1378	128.743	118.352	0.00690551	-0.58564
CsaV3_4G026530		2.10987	4.55125	1.86898	11.5577	17.2728	22.8291	2.52161e-10	2.56767				CsaV3_2G028430	0.885093	1.36119	0.815862	2.29061	1.5425	1.90017	0.00631352	0.872281				CsaV3_1G009540		0.610421	1.08253	0.836823	2.25741	1.67724	1.76636	0.000699021	1.12116
CsaV3_4G005750		47.7778	45.2339	50.8759	22.8069	31.2371	33.9443	0.000198352	-0.759065				CsaV3_1G034110	19.6811	19.9881	24.9783	13.4429	17.7459	11.4923	0.00732328	-0.604201				NewGene_814		0.266854	0.218446	0.329075	0.468426	0.935728	0.563412	0.000389351	1.08329
CsaV3_7G022750		1.57528	1.73043	0.80222	6.31613	5.20828	1.46657	0.00352031	1.57904				CsaV3_3G014600	90.1389	84.7364	68.7865	51.3539	44.0613	56.7904	2.51337e-05	-0.694671				CsaV3_6G041950		4.99139	3.8092	4.16438	2.4034	2.42815	1.53647	4.91628e-05	-1.08265
CsaV3_3G019070		22.8762	4.60594	5.47189	2.41547	1.37998	2.81559	0.00311145	-2.41889				CsaV3_3G049850	2.39366	2.34885	2.36149	2.63231	7.90649	9.68515	0.00161403	1.51732				CsaV3_3G016110		7.06357	6.14286	4.7273	2.12974	3.03779	2.48601	3.23003e-06	-1.27154
CsaV3_1G039760		9.22676	6.58766	7.34531	6.06123	4.99094	4.95268	0.00222012	-0.602511				CsaV3_3G041460	17.3975	17.8149	16.1177	36.8057	23.507	28.5257	1.41729e-05	0.767074				CsaV3_1G036100		13.8113	19.8909	20.5657	29.2436	32.3586	29.7426	0.000829904	0.712713
CsaV3_6G042430		6.21664	4.77686	6.95744	2.56789	3.57386	4.16466	0.00246931	-0.849628				CsaV3_5G034700	44.6651	36.7128	37.3934	9.62488	10.5163	5.35603	9.24824e-13	-2.21949				CsaV3_1G000160		90.5974	107.436	58.7385	63.3336	47.2343	40.2794	0.000594448	-0.813343
CsaV3_6G016650		1.37283	1.48761	1.57047	8.92265	2.57556	1.90438	0.00739136	1.50414				CsaV3_2G001140	9.49936	11.4724	11.5155	7.22391	6.69576	5.30869	4.8175e-05	-0.772026				CsaV3_5G004140		231.483	317.555	197.19	121.075	114.257	105.96	3.08421e-11	-1.16545
CsaV3_3G003680		4.04432	5.3842	5.24483	2.95335	3.62643	3.15029	0.000879158	-0.641869				CsaV3_3G023170	2.76231	3.1541	2.87665	4.71918	4.15539	6.94885	0.00124848	0.832188				CsaV3_1G045060		79.2162	42.9371	37.7859	19.3068	23.9738	24.5421	1.40488e-05	-1.29598
CsaV3_2G015610		7.81821	9.06729	16.1836	4.36171	4.03308	4.95118	0.000284665	-1.35459				CsaV3_2G004920	5.55652	5.60021	6.56877	9.27296	7.38836	13.7835	0.0052073	0.762525				CsaV3_4G008810		156.977	187.492	143.195	60.2024	107.255	87.9832	9.87558e-06	-0.968348
CsaV3_7G030330		24.4817	10.2292	6.79218	145.665	31.341	61.7829	0.00292307	2.40993				CsaV3_5G020450	0.25803	0.222711	0.252055	0.554964	0.574816	0.474588	0.00552508	1.11431				CsaV3_2G001370		63.651	78.3624	49.4542	43.8375	41.1824	32.5196	4.43298e-05	-0.747107
CsaV3_1G009300		6.36176	7.1929	6.87997	11.863	12.3209	8.9839	0.000734251	0.64104				CsaV3_2G005340	53.6915	49.4616	42.4613	24.2474	31.8668	23.2372	1.32188e-05	-0.881152				CsaV3_5G030170		16.2688	25.6875	23.0618	42.9614	37.6121	30.4309	0.000228131	0.73287
CsaV3_4G010210		0.8893	1.81742	1.72508	3.33008	2.69965	3.06344	0.000294771	0.993881				CsaV3_UNG207960	7.18525	9.44155	7.37418	11.8899	17.0092	12.4923	0.00871566	0.781104				CsaV3_5G005600		0.599088	1.06256	0.633614	13.5484	10.706	7.74039	4.44092e-36	3.74818
CsaV3_5G024290		32.2953	0.54784	1.58805	0.090016	0.508706	0.741342	0.00306241	-4.77205				NewGene_2320	16.6083	16.6369	15.1239	25.0431	24.7374	30.0602	2.72666e-06	0.710514				CsaV3_1G040600		0.31485	0.368459	0.32073	1.13825	0.595659	0.848912	0.000684684	1.29692
CsaV3_3G005490		1.72949	4.35802	3.76658	6.44697	13.8358	16.5436	6.2368e-06	1.87942				CsaV3_1G007940	109.801	111.732	96.5479	31.8257	33.4486	33.4029	1.27827e-36	-1.70004				NewGene_562		0.79904	1.00097	0.703633	2.31978	2.07698	2.17823	0.00160839	1.0979
NewGene_330		19.7388	35.8185	23.2417	50.2622	54.4094	37.7386	0.000831569	0.806172				CsaV3_6G014350	11.552	11.8848	9.18453	6.96398	7.52762	4.70958	0.00137771	-0.776298				CsaV3_6G050760		3.81209	1.97342	3.07705	5.2752	7.76952	8.84071	0.00017285	1.25192
CsaV3_7G000710		3.32981	4.67708	3.14016	5.06907	8.46413	6.64449	0.00659675	0.809798				CsaV3_6G036480	36.6711	28.2605	34.1648	20.4633	19.1901	22.1787	2.11343e-06	-0.692227				CsaV3_6G028400		17.5422	14.0048	20.4221	17.99	40.4405	37.3863	0.00625089	0.842097
CsaV3_3G003440		5.37535	8.72459	5.58183	15.8123	12.076	7.73699	0.00837351	0.798181				NewGene_1147	1.55595	2.43602	1.64872	0.071272	0.445431	0.33991	6.28829e-05	-2.65928				CsaV3_5G002560		2.21413	1.66534	1.66293	0.51871	0.919312	0.93233	0.000141722	-1.26691
NewGene_1339		3.02935	1.7004	2.44975	0.997564	0.85314	1.30456	6.51642e-05	-1.31745				CsaV3_1G044620	10.1069	9.59944	10.4392	26.4396	13.7752	17.7914	3.88896e-05	0.916499				CsaV3_4G012190		0.195382	0.028047	0.236128	1.16351	0.916603	0.993108	1.25092e-05	2.62749
CsaV3_4G004770		0.825712	2.15289	1.34087	2.58849	3.00298	3.06396	0.0047932	0.968632				CsaV3_4G004520	4.86041	4.24073	5.12587	7.19343	7.14501	7.66118	0.000220809	0.616213				CsaV3_7G027600		367.184	366.082	379.662	135.247	269.346	229.109	0.000414539	-0.850744
CsaV3_5G033530		169.333	89.7275	122.636	71.5144	74.9983	80.9019	0.00163353	-0.817334				CsaV3_6G002230	1.46497	1.70235	1.2685	0.75491	0.899536	0.897949	0.00449501	-0.803676				CsaV3_2G017880		3.67554	4.64092	1.69563	14.1916	10.3612	4.98012	0.000242519	1.50503
CsaV3_5G010030		5.0171	3.93259	2.56007	11.4218	16.2109	19.9483	1.70407e-08	1.98666				CsaV3_4G008410	16.7673	14.4955	16.6941	12.2975	7.94829	11.6145	0.00161459	-0.609063				CsaV3_3G017610		0.096958	0.147967	0.060114	0.952345	0.702705	0.586888	9.80867e-08	2.75232
CsaV3_1G038560		15.2458	19.7071	1.48143	1.45019	1.34938	1.56986	0.000820366	-3.11891				CsaV3_5G006100	1.48928	1.62478	1.73841	9.79457	2.48697	5.00763	1.46694e-05	1.7867				CsaV3_3G002930		0.416098	0.457086	0.276318	2.2543	1.38484	1.83515	9.1804e-06	2.16814
CsaV3_1G007520		4.50891	2.92313	1.89435	3.96174	11.4293	15.7662	0.000938506	1.67909				CsaV3_6G000490	21.7801	17.3176	17.331	10.4166	11.6281	10.3965	2.03865e-06	-0.806825				CsaV3_6G042120		1.30394	3.98279	2.80705	5.55107	5.6367	5.79171	0.0025974	1.04559
CsaV3_7G024760		54.7043	3.44426	4.17007	0.37825	1.33156	1.76438	0.00110525	-4.27002				CsaV3_4G010590	13.8996	11.4586	10.1208	18.1549	15.6466	32.1224	0.00190425	0.880314				CsaV3_4G023270		10.6367	13.7824	8.89802	7.74502	7.47994	7.0903	0.000979076	-0.615604
CsaV3_3G032790		13.2251	4.65337	4.31245	3.06388	3.01295	3.18455	0.0014759	-1.35252				CsaV3_5G032980	12.5243	14.5224	12.9591	21.1555	23.4377	19.6797	0.000147441	0.673251				CsaV3_3G034760		28.1622	33.8029	21.2655	22.0706	17.3724	15.9419	0.00132064	-0.630425
CsaV3_7G005790		85.7592	61.9401	80.6093	36.9429	46.2088	58.8204	0.00208095	-0.740383				CsaV3_6G008390	3.05035	3.33723	3.23475	3.20789	8.9083	15.9884	0.00110354	1.54771				CsaV3_1G007920		90.0503	61.1685	75.5664	28.3365	46.9728	54.3855	0.0023341	-0.849858
CsaV3_4G011820		593.959	458.904	770.245	321.717	257.794	357.931	7.17817e-06	-1.01499				CsaV3_7G035150	9.96429	12.8899	11.8663	2.68986	6.40864	4.11086	5.40989e-05	-1.38865				CsaV3_4G017550		81.0789	89.4965	75.5105	41.0232	51.3324	39.8143	4.44023e-12	-0.939854
CsaV3_7G026290		144.019	89.3908	113.97	64.8583	79.8626	85.4578	0.00618009	-0.657128				CsaV3_1G037110	1.89208	2.52345	2.10731	5.9525	4.15877	3.26153	0.00024274	1.01145				CsaV3_3G045770		13.7967	16.38	12.0538	11.071	9.00357	7.7545	9.045e-05	-0.646077
CsaV3_6G003910		8.74885	11.0471	24.424	6.59783	8.28001	8.57153	0.00698231	-0.949152				CsaV3_4G014690	1.39394	1.92145	1.49739	5.54386	2.51971	2.19398	0.00423681	1.05233				CsaV3_1G007260		22.8928	24.157	29.0434	48.049	54.3045	55.1925	4.89031e-12	1.01022
CsaV3_3G049840		203.903	151.095	155.863	90.3793	113.145	135.703	0.00570079	-0.649438				NewGene_216	2.76639	2.12973	1.69524	4.70753	2.95562	6.22218	0.00412303	1.04859				CsaV3_3G040110		8.89135	11.1763	10.0606	17.9806	15.2256	14.5171	1.48346e-06	0.622688
CsaV3_4G006110		0	0.242035	0.237317	5.93017	0.686427	0.85748	0.000178816	3.88828				CsaV3_5G003970	1.58431	1.69057	1.81753	2.63089	2.77989	3.10056	0.000434655	0.728745				CsaV3_6G040230		2.08907	2.39304	1.84961	25.4612	16.1614	54.3701	2.55082e-12	3.89925
CsaV3_6G047570		25.4806	6.9768	23.1118	2.23451	4.61548	6.52708	3.61834e-05	-2.11166				CsaV3_4G001350	28.4374	26.1522	23.3065	57.6708	52.4194	75.3876	1.43384e-10	1.23811				CsaV3_3G002870		3.68331	5.30513	3.55036	22.9589	10.0624	12.4632	9.14481e-09	1.81639
CsaV3_3G007520		2.75534	2.92788	3.57328	13.6845	5.31686	5.28319	0.000552059	1.31784				CsaV3_3G015050	7.15083	5.11508	6.00934	12.0965	9.26513	9.04583	8.08415e-05	0.717387				CsaV3_5G018830		1.46516	4.1473	0.902677	1.1565	0.329255	0.284877	0.00863376	-1.89779
CsaV3_5G024360		1.51122	2.65429	1.46341	4.71826	3.98289	3.02606	0.000478197	1.0039				CsaV3_6G048090	0.69126	0.359137	0.317742	1.1212	1.68907	1.61883	4.99528e-05	1.69407				CsaV3_4G026530		1.17377	2.44195	0.278883	1.05286	11.0493	8.0467	0.00391856	2.34617
CsaV3_5G031500		14.0001	12.7623	12.7161	6.95674	9.35998	9.42374	0.00107841	-0.671152				CsaV3_4G005150	17.9885	21.521	18.5713	32.5748	31.7379	34.3712	1.16777e-06	0.750656				CsaV3_6G007180		2.97805	3.43237	3.54536	6.83217	5.38913	4.56958	0.000554129	0.707306
CsaV3_2G030140		203.968	152.168	162.638	103.465	119.625	135.024	0.00390207	-0.595082				CsaV3_1G041270	17.1385	18.733	16.1435	22.208	37.2986	26.4884	0.0032339	0.724217				CsaV3_5G035360		27.1198	29.9334	22.512	16.5027	19.4164	18.3993	0.000216938	-0.590235
CsaV3_7G006780		0.848266	1.19988	0.447488	1.46982	2.46599	2.32204	0.00918582	1.27644				CsaV3_7G035310	22.2073	24.971	19.0579	12.8959	16.8995	12.3968	0.00309657	-0.657378				CsaV3_7G035070		6.49834	10.7634	7.7788	19.974	12.3404	11.6015	0.00122966	0.771961
CsaV3_UNG209450		25.7115	39.8625	15.7698	102.314	38.868	159.258	0.00545542	1.83801				CsaV3_6G022180	31.3242	31.9101	28.5177	12.2522	10.8577	8.76276	8.58539e-21	-1.54103				CsaV3_6G044110		11.7284	11.963	13.9948	5.857	7.81827	10.735	0.00999061	-0.657865
CsaV3_4G005140		12.4905	14.168	9.7915	23.5532	20.2987	15.341	0.00365002	0.635528				CsaV3_5G001550	8.03737	8.7881	8.5986	11.3022	20.6772	12.5668	0.00490342	0.810875				CsaV3_6G044800		10.9825	12.7303	10.0136	5.59429	7.60539	6.54398	1.63221e-05	-0.811719
CsaV3_5G035670		36.0597	24.4279	33.8747	18.231	22.3059	23.3085	0.00547943	-0.623095				CsaV3_2G013360	0.781202	0.501132	0.598713	2.06456	0.901993	1.42665	0.00423116	1.17612				CsaV3_7G033360		28.0559	21.2121	20.6231	12.0237	16.4446	16.3349	0.00257129	-0.687331
CsaV3_4G030510		16.722	7.52284	7.6366	6.26158	4.83575	6.25484	0.00744705	-0.959851				CsaV3_6G006870	28.9962	28.5099	36.8022	77.7927	51.6558	85.0633	1.96628e-08	1.16571				CsaV3_2G002580		0	0.858499	0.530897	6.44348	3.95837	4.81949	6.99534e-06	3.42443
CsaV3_6G039150		23.0799	20.2335	27.6396	10.6078	13.6578	19.4287	0.00670143	-0.745352				CsaV3_5G031350	0.837702	1.03334	0.845006	2.30359	2.8354	1.27464	0.00143056	1.23406				CsaV3_6G016350		30.365	34.5158	32.9452	24.2709	16.9182	18.3559	1.31833e-06	-0.758741
CsaV3_1G032090		1.66129	1.60229	1.56255	2.59804	2.71839	2.6113	0.00520291	0.657485				CsaV3_2G010550	22.0692	18.4547	19.3776	17.061	9.66377	9.69268	0.0012146	-0.744485				CsaV3_6G043930		3.93377	3.39104	3.14319	2.25615	2.43066	2.06203	0.00104622	-0.681494
CsaV3_7G029440		11.1179	12.1499	14.3252	10.4937	7.01698	8.18766	0.00286988	-0.604752				CsaV3_2G001870	24.2324	25.2526	28.232	64.4772	45.3787	67.5283	2.20619e-11	1.17098				CsaV3_2G015610		37.9342	20.5535	48.3608	17.0339	19.2133	17.9681	0.00162506	-1.03225
CsaV3_4G023630		40.1782	64.6275	38.7987	152.928	82.0462	75.9135	0.000285087	1.05225				CsaV3_2G017780	57.5121	52.9898	54.8829	98.0195	80.7164	108.341	1.9332e-08	0.779726				CsaV3_7G030330		0.30991	1.2297	0.603955	18.5881	1.99394	3.36111	6.15766e-06	3.42507
CsaV3_4G033050		0.260885	0.140348	0	4.15987	1.83302	3.02964	4.26186e-08	4.36886				CsaV3_3G010070	22.1934	29.7496	30.4425	7.76031	11.3377	15.233	9.55789e-06	-1.26716				CsaV3_6G009430		12.4305	7.48795	9.70807	4.81804	5.01882	6.85005	0.00239078	-0.874822
CsaV3_6G000640		20.3886	22.1809	18.1276	47.8757	26.851	25.8504	0.00842088	0.660064				CsaV3_1G001080	2.09363	1.76052	1.65228	3.90838	2.71794	2.55342	0.0047152	0.717602				CsaV3_5G001050		19.4368	29.106	25.8874	54.041	34.7543	35.8707	0.00149871	0.704209
CsaV3_2G031640		1.57728	1.79489	1.60113	3.73714	2.54409	2.34914	0.0013209	0.73297				CsaV3_3G014970	45.1036	40.9861	42.3195	19.7527	19.0564	19.752	8.11062e-28	-1.14531				NewGene_1547		0.729661	2.48002	0.901179	0.121217	0.322325	0.061924	5.61345e-05	-3.24784
CsaV3_7G021470		4.42567	3.4361	4.03417	1.32908	1.28948	2.08239	2.53317e-05	-1.38626				CsaV3_1G002570	0.77842	0.846511	1.17611	1.77074	1.54694	1.38269	0.00773221	0.72623				CsaV3_4G010210		0.617702	0.964862	0.836548	2.05514	2.51561	1.51196	9.99078e-07	1.2799
CsaV3_7G009940		1.44305	1.55345	1.81344	9.67061	2.60254	2.11927	0.00851214	1.48173				CsaV3_6G039140	30.2229	31.0078	30.9345	7.64312	14.8582	15.1269	4.39341e-06	-1.28982				CsaV3_5G005030		32.9935	28.2342	30.2381	10.3263	20.5367	10.7088	6.82014e-06	-1.18977
CsaV3_UNG208380		43.9282	22.9649	22.3183	394.882	17.813	555.434	0.00365832	3.36313				CsaV3_7G031420	2.59134	2.69538	2.47499	4.55674	5.82304	8.21096	2.68612e-06	1.25283				CsaV3_3G005490		13.519	10.7498	7.43943	16.7077	28.4865	27.4488	8.63305e-05	1.15073
CsaV3_4G026260		275.93	258.859	345.896	560.073	391.092	511.136	0.000207349	0.674394				CsaV3_1G040660	0.642825	0.619931	0.676571	0.645386	171.863	31.5285	1.17598e-05	6.75693				CsaV3_3G040590		31.2421	30.9092	25.5429	17.9894	22.2155	19.0702	6.44122e-05	-0.609349
CsaV3_2G015850		139.33	18.8363	55.8279	5.22142	7.22132	15.426	0.000933351	-3.02319				CsaV3_7G035050	19.2399	13.2555	18.2678	22.1919	25.0786	39.5214	0.004248	0.767038				CsaV3_2G016680		90.4913	70.2102	68.0125	36.6365	54.2259	56.653	0.00317872	-0.676917
CsaV3_6G043920		13.3343	23.1147	24.4308	36.4253	35.8933	25.5566	0.00735362	0.638883				CsaV3_5G021810	11.6111	15.7842	23.3964	10.259	6.26623	11.9709	0.00873133	-0.854247				CsaV3_6G047230		1.26156	2.72935	2.12026	3.94937	4.24652	4.62872	0.000119639	1.043
CsaV3_6G004890		2.17912	2.99439	2.80969	4.63883	4.3872	4.17405	0.000281053	0.675077				CsaV3_3G037550	1.36771	0.850913	1.40719	8.64472	1.96297	9.63542	1.56477e-05	2.43087				CsaV3_6G005340		912.223	800.024	699.605	438.934	589.962	527.464	0.000126555	-0.677587
CsaV3_3G016480		0.876621	1.18544	1.71843	5.68212	2.10975	2.30657	0.00184807	1.34891				CsaV3_1G024390	3.04931	3.37268	2.80739	5.77683	3.90525	4.41592	0.00241652	0.589914				NewGene_1339		3.93566	3.9804	3.95974	1.13495	1.6335	1.10493	1.95599e-11	-1.68578
CsaV3_6G003810		32.0839	36.7673	45.6942	15.1595	22.0723	22.6756	0.000167614	-0.980257				CsaV3_3G045930	6.44728	7.01142	5.9283	13.3547	12.0677	12.1435	7.6423e-10	0.938134				CsaV3_4G023920		2.40387	2.16802	2.72784	4.78503	5.37143	6.09777	2.61702e-08	1.11139
CsaV3_2G025140		7.37478	9.2054	11.2034	6.39151	5.95171	6.55645	0.00158433	-0.604187				CsaV3_4G031300	125.743	131.45	136.332	45.8878	94.7486	72.1548	0.00140023	-0.882063				CsaV3_5G040350		4.8188	5.36928	4.5492	2.68613	3.0404	2.82943	2.78982e-06	-0.825122
CsaV3_4G033740		4.65488	5.13772	2.66521	9.50552	11.0291	8.62505	0.000835811	1.169				CsaV3_6G001850	7.40732	6.53637	7.71349	10.1806	9.28854	13.7058	0.0021032	0.601616				CsaV3_2G026290		53.3055	35.2466	47.7135	20.9489	34.1726	31.4988	0.00501531	-0.702814
CsaV3_1G008570		29.2315	29.7552	34.327	10.3844	21.7188	22.1859	0.00549153	-0.823304				CsaV3_4G006790	8.18183	8.99199	9.04107	1.80566	2.97304	2.09366	9.62601e-15	-1.9332				CsaV3_2G013230		100.227	87.3745	94.3501	56.181	64.0586	67.0442	2.22276e-05	-0.634138
CsaV3_3G049380		10.6918	9.49076	12.089	8.82555	6.33028	6.6643	0.00039209	-0.626763				CsaV3_3G034040	12.4672	11.4706	13.6259	1.83873	5.27861	8.0294	0.00323725	-1.30144				CsaV3_4G034540		4.20768	4.49987	3.58957	2.89428	3.03421	2.36518	0.000158672	-0.614071
CsaV3_1G033470		4.84976	6.42644	5.70809	3.10581	3.94755	4.00336	0.00243207	-0.66378				CsaV3_6G051820	32.6165	44.382	38.4797	22.1437	29.3871	19.6087	0.0018366	-0.706027				CsaV3_3G050040		218.379	179.316	176.59	106.583	136.282	146.145	0.00138501	-0.605887
CsaV3_5G020300		5.91672	1.51677	1.56664	0.944604	1.00943	1.2086	0.00413101	-1.60124				CsaV3_3G043510	7.31356	6.4686	4.16527	1.58065	1.62717	1.13041	4.46048e-11	-2.05535				CsaV3_2G020900		5.4278	6.57691	7.2246	11.648	8.3329	9.98232	0.00445927	0.599421
CsaV3_1G006020		25.94	26.5528	37.26	42.9056	45.1728	53.5723	0.00151583	0.610552				NewGene_1453	0.918933	1.20197	1.56689	3.17581	1.36657	3.41009	0.00599736	1.07373				CsaV3_3G044880		23.3974	19.0176	25.3055	12.7368	14.7819	17.136	0.00182363	-0.643269
CsaV3_5G005590		2.3383	3.78332	2.40215	3.72207	5.53026	5.94389	0.0078638	0.794075				CsaV3_7G002700	1.61898	1.39773	1.357	1.01642	0.519636	0.707076	0.00171466	-0.978132				CsaV3_5G010030		4.99087	17.531	6.26483	37.9762	12.5369	24.374	0.00416692	1.36404
CsaV3_1G040280		13.6156	12.092	11.2739	3.38035	8.59322	6.59978	0.00211918	-1.04405				CsaV3_5G030310	4.10913	4.36924	4.21637	9.20245	11.65	13.358	2.74383e-11	1.42196				CsaV3_7G002880		317.286	257.753	269.527	176.567	206.69	187.8	7.16588e-05	-0.613231
CsaV3_6G041930		0.841674	0.783042	1.59896	0.555596	0.439741	0.322689	0.00739074	-1.34278				CsaV3_3G014220	39.626	41.068	31.3558	25.5218	26.1198	21.4528	0.000340974	-0.629224				NewGene_280		2.01016	3.85784	2.41678	1.29567	0.783197	1.0407	1.09126e-05	-1.41009
CsaV3_3G013420		346.515	331.539	430.229	204.377	230.043	281.831	0.000323816	-0.67845				CsaV3_1G042820	10.8027	11.8007	11.4013	12.4608	22.4394	23.2281	0.00539891	0.773517				CsaV3_2G002290		9.93334	6.3171	9.86378	3.60778	5.80845	5.15275	0.00122923	-0.89148
CsaV3_4G000720		35.5476	37.7738	40.9015	15.614	20.4889	26.4054	3.4087e-05	-0.914454				CsaV3_3G016680	7.34176	6.9433	5.50231	2.72437	4.25294	2.74665	0.000258263	-1.02623				CsaV3_6G036700		11.9078	13.4443	14.366	20.9923	25.7935	19.3384	8.60923e-07	0.691934
CsaV3_4G010050		111.008	84.1128	83.0067	34.6723	73.2863	50.7487	0.00316421	-0.867305				CsaV3_3G012590	9.68066	10.2559	7.40187	7.30675	5.57044	3.46858	0.00818862	-0.763761				CsaV3_1G038560		32.1685	30.4887	4.21308	1.43357	1.2328	1.25208	2.35643e-07	-4.13478
CsaV3_6G008840		66.436	81.0529	66.8331	109.016	108.384	129.416	1.76591e-05	0.644269				CsaV3_3G015900	29.4702	29.812	23.9937	9.30693	13.6023	15.8364	5.02783e-06	-1.10774				CsaV3_1G007520		0.133024	0.583077	0.173341	4.97517	2.30682	5.2568	2.72997e-12	3.78853
CsaV3_1G035780		7.09281	3.33691	6.55607	0.991025	2.07451	3.38616	0.00265035	-1.44611				CsaV3_2G015420	18.3759	20.5049	21.7103	8.30651	7.6218	14.1857	0.00134185	-1.01889				CsaV3_6G031870		28.8655	23.358	29.7967	48.457	39.4996	54.3194	0.000335762	0.750303
CsaV3_2G026020		10.6746	17.0102	17.5644	33.1786	21.9842	24.2693	0.000773967	0.761128				CsaV3_1G026710	101.546	95.1351	77.2178	205.222	177.81	168.016	8.22871e-11	0.991857				CsaV3_2G016990		0.366287	0.639752	0.476577	1.29888	1.45308	1.16256	2.24527e-05	1.34513
CsaV3_7G033600		0.377551	0.503414	0.410057	1.23903	0.851914	0.688491	0.00307102	1.04254				CsaV3_6G025240	32.0087	22.2471	32.1695	74.9258	81.8031	118.42	1.02787e-11	1.66351				CsaV3_5G001650		0.411575	0.550397	0.273806	1.62083	0.932939	0.717613	0.0023558	1.35527
CsaV3_7G022070		1.05751	2.76441	1.83312	6.82888	4.63506	2.38444	0.00404799	1.23749				CsaV3_1G030990	155.897	147.283	153.51	67.5359	87.3827	67.5324	1.16029e-09	-1.04305				NewGene_2276		0.267395	0.326358	0.348794	0.474087	0.776701	0.750286	0.000596052	1.04975
CsaV3_3G020110		282.695	242.233	308.308	141.711	176.735	222.023	0.0018551	-0.674715				CsaV3_6G043360	52.4729	48.0202	47.7672	21.3245	22.9508	21.9669	9.49579e-21	-1.17234				CsaV3_UNG209120		1.45343	1.56495	3.11514	0.927067	1.23604	0.959993	0.00570707	-1.02016
CsaV3_5G015030		17.5355	3.33981	11.7903	4.54942	4.40342	3.96161	0.00712343	-1.42516				CsaV3_5G000590	53.16	47.5769	40.7524	21.7162	22.3071	21.736	8.81073e-14	-1.11679				CsaV3_2G001750		51.3521	55.6841	56.5299	210.433	153.249	266.502	2.65818e-19	1.91221
CsaV3_1G044780		0.692258	2.12655	2.04604	3.96047	5.59958	6.36114	6.61269e-05	1.68628				CsaV3_7G032960	3.05137	3.27808	2.95049	1.48665	1.55118	1.67608	7.61091e-10	-0.987799				CsaV3_3G042440		0.82346	1.12484	1.07362	2.43131	2.05269	2.63615	0.00011181	1.20734
CsaV3_6G007050		8.64546	9.70548	7.28407	14.0506	15.7455	10.4489	0.0074841	0.590338				NewGene_624	1.3932	1.106	1.12886	8.18933	3.74924	5.20503	1.16187e-17	2.12756				NewGene_1755		67.8679	104.709	78.7875	44.9835	60.4185	40.3942	1.50729e-05	-0.821981
CsaV3_6G006010		4.97364	2.52811	1.86828	8.12151	6.15015	6.46815	0.00984038	1.06142				CsaV3_4G037910	5.47888	6.55623	6.47363	13.7592	8.38175	10.6586	0.000325284	0.800734				CsaV3_2G008770		2.45951	1.79449	2.6884	3.32257	3.96916	5.20799	0.00870501	0.807743
CsaV3_2G027910		3.81766	5.3052	4.71303	10.1301	8.84909	6.6501	0.000176992	0.833354				CsaV3_6G047120	13.1633	11.1649	13.5608	6.88359	5.65076	5.27043	1.6237e-11	-1.10388				CsaV3_3G027870		13.1487	19.8093	11.4591	52.7356	19.3926	18.3439	0.00811727	0.978083
CsaV3_4G032280		8.46757	11.7351	9.5539	13.859	15.8921	17.4274	0.000708802	0.618846				CsaV3_6G046450	5.20206	7.64128	9.40196	14.6643	10.6401	13.8623	0.00125448	0.795281				CsaV3_3G004640		0.443754	2.24997	0.766531	6.78538	2.72346	3.91997	0.00164687	1.91817
CsaV3_2G034490		3.80279	8.14409	5.23925	8.78939	11.2918	9.89696	0.00595702	0.764441				CsaV3_3G048630	6.58254	5.61735	6.34758	4.57238	3.73177	2.8593	0.000168088	-0.748743				CsaV3_6G003910		10.323	9.17025	9.49478	27.3045	16.9686	38.4721	2.70593e-07	1.47763
CsaV3_5G013680		0.714693	0.575481	0.645676	1.72405	1.62574	0.752842	0.00894089	1.0062				CsaV3_6G012390	1.48833	1.26422	0.741473	2.00947	2.95116	6.9158	0.00452567	1.74412				CsaV3_3G005590		0.692702	0.636465	0.623748	0.323558	0.176489	0.257274	0.000696538	-1.38972
CsaV3_3G036120		49.6183	22.278	26.4739	14.6169	16.2922	24.1012	0.00981835	-0.91076				CsaV3_1G023020	17.2051	15.7606	19.279	13.4161	9.0847	11.2155	0.00017136	-0.651393				CsaV3_4G006800		9.25238	9.51705	10.671	15.3284	14.6209	17.4002	9.79192e-06	0.646307
CsaV3_3G023600		5.55523	1.79203	3.3449	0.901413	1.31353	0.985825	7.33144e-05	-1.81159				CsaV3_3G036740	1.36322	1.41401	1.90849	0.76266	0.589407	0.448072	0.000288618	-1.38126				CsaV3_2G012920		5.22698	6.80962	5.19642	12.5668	8.23151	7.68088	0.0022268	0.681036
CsaV3_3G044440		7.05858	6.68849	8.01226	3.06219	4.99276	5.37543	0.00305842	-0.742301				CsaV3_1G033850	10.1501	10.5508	7.57541	28.9508	26.0566	25.9024	1.54431e-16	1.50066				CsaV3_5G031500		39.3136	38.3818	25.4532	19.5743	19.1123	16.7172	1.39511e-06	-0.943622
CsaV3_3G017490		1.93842	2.11867	2.0544	12.2681	2.49023	2.6709	0.00629199	1.4233				CsaV3_7G001980	24.41	23.5399	24.0465	10.4091	17.741	13.6787	0.000966585	-0.782656				CsaV3_UNG209450		25.6221	31.1927	45.9964	16.4669	22.9095	17.3586	0.000340949	-0.898696
CsaV3_6G008350		69.5773	79.1864	74.0438	38.1761	63.4611	51.7327	0.00570511	-0.586066				CsaV3_2G019510	135.273	175.452	168.024	246.32	310.352	274.068	2.10087e-05	0.787238				CsaV3_UNG190490		11.1019	9.454	15.1776	20.6305	19.9832	35.0629	0.000309438	1.0483
CsaV3_1G028650		0.922052	1.00282	1.10381	1.90869	3.24013	2.73861	6.1614e-05	1.32443				CsaV3_7G028930	20.0664	16.9637	21.071	14.5494	9.7873	14.0719	0.000506176	-0.616687				CsaV3_3G034540		0.206134	0.389727	0.491967	0.975507	0.928531	0.894341	0.000294116	1.32427
CsaV3_3G032990		9.84814	6.09635	5.61123	12.7797	13.0593	12.1907	0.00455677	0.745067				CsaV3_5G035750	72.9392	70.7468	70.964	49.6288	42.4208	50.9775	4.81663e-08	-0.601166				CsaV3_6G047680		17.0584	26.185	18.8069	11.3826	14.4123	9.79952	5.15255e-05	-0.839525
NewGene_1228		15.129	9.99247	16.3154	6.13776	7.78662	9.44192	0.00011188	-0.835359				CsaV3_3G012800	6.07019	7.97692	4.38565	4.15008	2.98969	2.28507	0.00398189	-0.986421				CsaV3_3G006880		2.55972	1.59883	1.84649	1.10836	1.39263	0.933126	0.00118767	-0.867038
CsaV3_1G041230		2.55854	1.95737	3.12302	0.942032	1.39921	1.67357	0.00894071	-0.972908				NewGene_1390	0.505498	0.362748	0.6058	2.59599	1.82059	2.69316	1.51836e-12	2.23788				CsaV3_3G049410		0.60331	0.834278	0.821686	4.85455	2.93582	3.06349	1.16498e-14	2.21881
CsaV3_4G010450		7.37459	6.25181	4.00092	17.6891	26.4795	32.8468	1.99734e-08	2.07121				CsaV3_6G043910	27.2397	25.7232	26.6457	23.7961	15.3349	12.2312	0.00433953	-0.657068				CsaV3_3G011170		3.58979	2.0233	2.99588	3.40549	12.4724	44.025	0.00507043	2.77802
CsaV3_2G007480		33.0768	33.8708	41.543	14.4189	21.4522	28.6186	0.00312761	-0.791833				CsaV3_6G009890	70.4695	67.1364	79.3687	49.6966	38.5819	33.2786	3.31011e-07	-0.854367				CsaV3_1G011200		1.60434	2.27687	2.38272	3.38426	3.77473	2.7135	0.00489396	0.612302
CsaV3_7G011310		127.528	100.267	156.322	67.7619	82.2682	86.9307	0.000408253	-0.749462				CsaV3_3G010890	5.50534	4.29149	4.80837	6.48494	6.36223	9.72018	0.00425118	0.617448				CsaV3_3G019680		31.9236	23.0755	33.461	13.2437	24.3179	18.3467	0.0092865	-0.710757
CsaV3_1G010720		9.07022	16.8681	15.9219	5.82432	8.39621	7.95194	0.000440925	-0.95163				CsaV3_5G000620	5.73344	4.03321	3.70079	28.5643	12.0761	19.6818	2.33932e-12	2.13073				NewGene_655		1.86017	1.67127	2.19646	0.858913	0.902454	1.13182	0.00262627	-1.01005
CsaV3_1G005230		25.8816	17.0258	13.7391	5.41526	11.7914	10.1574	0.00173584	-1.11233				CsaV3_6G048250	15.556	18.0951	16.6009	9.6875	12.6667	10.7206	0.00165242	-0.610856				CsaV3_3G001980		4.24127	6.3714	5.20837	9.70751	7.39141	8.85531	0.000207685	0.679572
CsaV3_3G010480		61.5803	77.4872	76.0513	47.3945	40.8892	46.8822	5.96865e-08	-0.720646				CsaV3_4G032420	3.89869	4.59614	3.65965	1.26345	2.09158	2.75755	0.00490887	-0.99033				CsaV3_3G037970		10.5881	10.5946	9.38353	6.42201	8.08085	5.72144	0.00700075	-0.645192
CsaV3_UNG230110		12.1695	12.5464	8.56509	2.89871	2.02602	4.10149	3.25074e-08	-1.93229				CsaV3_4G030140	21.4187	21.9703	18.5515	30.0965	34.3177	35.8343	7.93714e-05	0.684574				CsaV3_UNG208380		82.8412	99.7462	313.766	23.5532	34.6432	51.4472	0.00277367	-2.20291
CsaV3_5G008550		4.25093	4.34503	5.53793	2.89145	2.84489	2.10669	0.0048798	-0.902604				CsaV3_3G046280	3.73843	2.77893	3.1437	5.27614	4.82595	7.6934	0.000361934	0.868676				CsaV3_5G026200		46.6797	48.3661	55.1327	18.0903	40.3282	34.0153	0.00909044	-0.736979
CsaV3_7G031610		1.41342	1.35427	1.59141	2.74287	1.95413	2.29347	0.00921195	0.619941				CsaV3_7G030310	9.2071	7.73382	7.26484	8.67425	25.9167	13.0196	0.00911532	0.990465				CsaV3_1G001370		11.7271	10.7367	13.3413	22.987	16.355	21.8942	0.00227186	0.728531
CsaV3_6G013910		901.975	694.914	782.597	152.431	443.558	439.26	0.000737411	-1.24767				CsaV3_7G025510	29.3056	28.9257	27.6315	11.3965	11.7385	13.5382	7.95172e-19	-1.23877				CsaV3_4G004810		7.84804	7.09637	11.5593	15.9039	19.3717	27.0549	1.16876e-05	1.19854
CsaV3_5G010710		7.42966	3.00251	3.28046	1.40176	2.35456	2.47193	0.00455402	-1.21201				CsaV3_UNG210430	12.4659	8.68151	9.25996	16.3833	14.9712	17.4843	0.00444979	0.669863				CsaV3_4G035420		17.0729	14.4703	13.7772	7.28164	11.7006	9.41859	0.00204125	-0.720369
CsaV3_5G017150		4.02748	4.40748	4.37641	8.08732	8.79317	5.83111	0.000388759	0.767076				CsaV3_4G001530	35.6845	36.1774	36.3072	92.0345	65.7264	82.5754	4.6448e-17	1.13115				CsaV3_3G030780		1.84423	9.31871	4.496	0.862651	2.05711	0.920852	0.000270822	-2.04117
CsaV3_2G003730		4.06136	6.5386	4.80566	11.5018	11.4435	11.0549	2.59347e-08	1.09436				CsaV3_4G005220	5.00342	4.5961	5.67487	7.5359	7.10331	12.1953	0.00134822	0.800906				CsaV3_7G008930		0.90846	1.15166	0.281028	3.49405	2.25052	3.30343	5.35745e-05	1.89859
CsaV3_1G017210		50.7754	40.35	66.9474	35.5669	35.4425	36.5803	0.00383833	-0.610042				CsaV3_1G008210	0.741066	0.604362	0.888869	1.24883	1.32494	1.64151	0.000863868	0.906002				NewGene_2072		4.85044	5.08965	5.4401	4.09013	2.36989	3.38768	0.000390163	-0.757715
NewGene_396		2.56477	4.35852	5.24151	15.026	7.08443	6.25929	0.00128705	1.16349				CsaV3_5G027070	15.0135	12.2171	12.5834	11.5522	7.30107	6.11099	0.00373648	-0.696303				CsaV3_5G001060		20.19	35.1243	30.7374	57.7586	41.0794	42.6565	0.00261126	0.681655
CsaV3_2G017330		149.422	66.4802	91.0746	26.8012	41.101	67.6974	0.00179621	-1.2422				CsaV3_3G014090	66.0032	55.9383	63.8385	54.1494	30.5239	36.7872	0.00155283	-0.638534				CsaV3_1G007080		51.8885	64.3758	38.2165	30.5881	31.9731	24.4654	1.84884e-05	-0.87023
CsaV3_1G039330		5.21249	2.79101	3.78103	1.43478	1.2912	2.18807	0.00147618	-1.31487				CsaV3_7G018780	4.19854	3.8867	3.85217	0.707721	1.73693	1.34028	4.83318e-06	-1.65117				CsaV3_5G005590		0.646062	1.17069	0.512796	3.91026	2.92928	3.73968	1.34645e-10	2.1455
CsaV3_1G045740		83.0151	66.9484	90.2384	39.736	46.1591	48.4033	9.69213e-07	-0.894013				CsaV3_3G000430	33.0149	36.0159	36.217	22.6056	21.2976	14.0372	2.70994e-05	-0.875697				CsaV3_7G006660		1.81376	0.834688	1.31241	0.538139	0.437545	0.694244	0.00285664	-1.29394
CsaV3_7G025920		13.8103	13.2606	10.5518	21.8144	23.6813	17.7769	0.00127955	0.688862				CsaV3_1G013070	20.5241	19.4745	20.0119	8.79489	11.8582	10.3766	4.4376e-07	-0.956267				CsaV3_3G015650		6.54618	6.08126	5.11297	3.51635	4.08354	3.5276	4.33661e-05	-0.719335
CsaV3_7G007730		11.9175	9.28163	14.0897	6.28611	4.55749	6.3296	9.00017e-06	-1.09529				CsaV3_6G034210	1.33083	1.1424	1.38121	2.81575	2.45523	3.90057	8.11233e-07	1.23486				CsaV3_2G006440		2.89791	2.08683	2.83494	4.91428	3.92448	7.33527	0.000652535	1.00789
CsaV3_1G029290		1.45882	1.20798	1.3474	5.97753	3.41197	2.79122	5.17109e-06	1.51739				CsaV3_6G037360	64.3903	52.7906	54.9688	74.1167	72.1748	116.161	0.00731767	0.597788				CsaV3_2G030220		30.0841	33.7023	40.7055	16.6324	22.742	25.4251	0.00226931	-0.724891
CsaV3_1G014560		43.7252	75.4736	63.4536	162.093	121.233	71.811	0.00144125	0.903485				CsaV3_6G016820	8.43497	8.16743	6.7265	5.30593	3.78775	3.53875	1.21397e-05	-0.903876				CsaV3_4G026500		1.96741	1.86582	2.27675	1.04357	1.14885	1.27348	0.000239735	-0.855941
CsaV3_1G033420		7.80473	7.94007	8.70456	14.3181	13.996	10.6088	0.000153753	0.611036				NewGene_2047	3.34861	4.9911	1.88393	12.4051	6.41613	10.9366	2.19144e-09	1.87627				CsaV3_2G027990		3.70252	3.88634	3.44053	3.10122	1.60447	2.01421	0.00313389	-0.75813
CsaV3_1G012070		15.7869	35.3909	36.2844	76.9156	54.2269	56.3181	0.000187959	1.05835				CsaV3_1G013920	6.11545	5.07723	5.47242	8.93166	6.47615	10.3002	0.00140754	0.607679				CsaV3_5G036740		0.734783	1.11751	1.14242	2.61994	2.375	1.28123	0.00859636	1.00541
CsaV3_UNG210270		7.69538	4.78583	2.70899	22.6096	2.93278	48.1418	0.00570052	2.20165				CsaV3_2G007680	28.6633	33.7699	32.1346	85.8928	55.1605	54.213	1.70059e-07	1.02049				CsaV3_5G035850		112.111	91.6779	91.5824	59.984	72.7662	66.6982	0.000161703	-0.614582
CsaV3_3G032720		71.8255	22.2574	39.71	23.2318	14.3691	12.0694	0.000216116	-1.52654				CsaV3_2G010620	46.7667	39.3214	39.7901	25.8541	15.3884	22.1538	1.67574e-07	-1.0126				CsaV3_5G005490		8.55575	7.66092	8.12759	5.6012	1.74016	2.1554	0.000699732	-1.41245
CsaV3_2G008610		37.8521	78.7039	99.6778	44.5259	41.0448	39.9184	0.0091327	-0.820262				CsaV3_4G025820	1.01079	1.00119	0.926218	2.33053	1.43444	1.67519	0.000797409	0.861489				CsaV3_6G045680		12.9456	17.8626	14.8564	11.2787	10.5478	8.47076	1.74916e-05	-0.632242
CsaV3_2G025840		12.856	10.9085	15.6297	4.3889	8.18815	10.1512	0.00883315	-0.83617				CsaV3_1G039920	2.69688	3.50714	1.64357	0.182207	0.515523	0.454388	9.24109e-09	-2.76264				CsaV3_6G019070		19.2051	12.7771	14.0344	8.08363	10.6126	11.6537	0.00780411	-0.648509
CsaV3_1G039740		244.487	245.729	252.851	597.239	309.05	468.822	0.000220001	0.825157				NewGene_1025	48.7171	30.8164	40.0889	16.8175	12.3194	16.4982	5.68812e-13	-1.44424				CsaV3_3G043480		6.67524	7.51175	7.49893	13.0054	11.1966	10.6256	2.41289e-08	0.640306
CsaV3_2G001210		23.6306	21.2903	29.0878	14.6432	17.0631	17.8231	0.00929957	-0.634046				CsaV3_3G019700	48.6553	54.4574	51.737	28.3418	41.7808	29.557	0.00310091	-0.638209				CsaV3_1G035780		0.426173	0.670558	0.536249	1.57899	1.12604	1.48669	0.000118065	1.31266
CsaV3_3G016640		7.72374	10.0016	8.13788	14.9807	14.9629	11.0149	0.000500655	0.608026				CsaV3_6G002450	19.8248	19.1976	22.0356	14.8834	12.8213	13.0039	1.94443e-06	-0.600195				CsaV3_2G026020		1.8819	3.33254	3.44333	8.19774	3.49549	6.60659	0.00421202	1.04729
CsaV3_5G001700		0.655732	0.342953	0.803988	2.06564	1.59831	1.31646	0.000399637	1.38059				CsaV3_6G006690	8.16773	5.69463	6.43595	2.82621	3.08421	3.37351	1.67803e-08	-1.1349				CsaV3_4G028950		7.85921	12.8913	11.0594	26.9581	11.9104	16.8876	0.00785534	0.772718
CsaV3_1G002470		0.865729	1.11862	0.932819	6.43385	1.92909	2.35867	6.0024e-05	1.80224				CsaV3_2G014630	1.50847	1.89735	2.12148	0.444314	0.442088	0.552619	1.20458e-05	-1.9198				CsaV3_1G035720		4.1547	2.76736	3.24531	2.1753	2.10481	1.9326	0.00273429	-0.763537
CsaV3_3G002370		85.5292	73.8963	111.934	42.1042	61.3148	65.6998	0.00239747	-0.729087				CsaV3_6G009410	11.9607	11.03	8.91695	21.3621	17.3506	16.0423	2.02406e-05	0.760971				CsaV3_3G008130		18.6541	17.2381	13.1106	8.77525	11.6717	11.3331	0.00233113	-0.667323
CsaV3_7G006440		1.52185	0.588361	1.38099	3.38615	2.7428	3.15443	0.000867392	1.32665				CsaV3_6G001640	62.4459	49.3541	61.4377	39.3553	27.5624	28.3435	1.76639e-07	-0.882584				CsaV3_4G032320		1.1513	0.482425	0.684143	1.55134	1.64406	3.32362	0.00216657	1.442
CsaV3_1G040740		91.2306	36.6105	36.9662	12.1299	24.6065	25.0933	0.000469959	-1.4892				CsaV3_3G042540	98.8728	109.323	102.449	146.085	214.578	151.876	0.000843292	0.719065				CsaV3_3G038880		0.597023	0.492311	0.567657	2.6521	1.59552	1.52705	1.8323e-05	1.74217
CsaV3_5G031080		3.48407	3.48417	4.04385	2.32269	2.28521	1.92898	9.55378e-05	-0.808175				CsaV3_UNG066550	45.1889	23.4693	44.9929	4.34047	7.73084	9.24004	1.16448e-09	-2.40445				CsaV3_6G006010		1.30333	2.3988	1.76599	3.78269	5.77278	2.74107	0.00244406	1.12036
CsaV3_5G030020		1.70974	3.02043	2.35721	4.08171	3.82727	3.41951	0.00665308	0.628622				CsaV3_7G034980	3.9184	4.43695	3.49982	7.79827	7.88474	7.92666	3.69652e-08	0.979564				CsaV3_2G008720		7.10432	7.63478	4.79029	2.28688	5.56029	3.14413	0.00768721	-0.872741
CsaV3_7G026860		17.5137	10.052	11.0535	7.3854	7.21183	8.46254	0.00252902	-0.814552				CsaV3_5G038540	6.87216	5.57579	5.31098	1.96248	1.90123	1.72121	3.10969e-22	-1.67979				CsaV3_3G007320		3.25019	3.63032	2.08167	1.24835	2.11785	1.44844	0.00701376	-0.938894
CsaV3_3G049080		31.8791	11.3313	14.5726	9.98986	10.0529	8.23558	0.00345148	-1.1197				CsaV3_1G044130	45.4939	42.9086	51.3523	34.5794	29.3244	28.1881	2.27195e-06	-0.617422				CsaV3_2G035150		9.20247	10.2787	10.8171	6.03895	5.29248	3.68569	1.16688e-08	-1.06072
NewGene_2003		164.294	230.203	158.653	306.465	338.818	272.249	0.000123383	0.67827				CsaV3_2G008160	0.934425	1.29575	1.06111	3.29345	2.17775	2.07612	8.32528e-05	1.16839				CsaV3_5G027800		8.90386	13.5028	8.91648	8.11171	6.22746	5.93364	0.0023803	-0.663716
CsaV3_3G031840		9.12642	5.66968	6.05682	3.99615	4.12074	4.19692	0.00088737	-0.83027				CsaV3_5G028520	3.16401	2.55973	2.7461	3.87932	4.40405	5.05567	0.00231625	0.647237				CsaV3_4G032280		6.09766	5.8321	5.58412	16.3284	10.1593	10.1518	3.22352e-06	1.01378
CsaV3_6G049370		2.34669	5.14391	4.7336	14.3382	6.13195	8.50981	0.000536344	1.19558				CsaV3_1G024310	12.3058	6.1265	7.93932	11.9325	14.2808	27.2063	0.00845291	1.01359				CsaV3_7G003900		1.25994	1.24404	0.755079	0.485003	0.569329	0.649695	0.00977463	-0.983355
CsaV3_3G018030		24.2265	27.336	35.4633	9.04853	16.8912	19.3973	0.000995136	-0.977452				CsaV3_5G023190	7.60297	6.78412	7.0635	8.89545	9.95901	18.3554	0.00626969	0.785836				CsaV3_7G006260		25.1576	27.211	28.3268	35.6117	56.7716	64.4723	5.99763e-05	0.926352
CsaV3_1G028810		5.689	6.45876	11.0152	4.93528	3.03406	3.47392	0.000775668	-1.07027				CsaV3_3G000630	73.8318	73.0426	89.5572	43.1841	39.4169	32.1126	1.39248e-10	-1.05752				CsaV3_3G023600		24.3375	19.1464	28.238	10.6209	10.4738	13.6654	7.03506e-07	-1.08656
CsaV3_4G025610		24.3142	24.4652	20.1038	12.6604	13.3691	13.9334	1.33348e-07	-0.842217				CsaV3_5G025100	20.4126	17.8146	20.4179	38.9227	35.9159	41.2409	1.81795e-12	0.970877				CsaV3_3G045710		1.42464	1.43747	1.90143	2.48839	3.46064	3.69143	0.0075972	0.967771
CsaV3_3G008850		7.61409	7.35391	7.70747	14.3304	12.1954	10.2698	0.000110412	0.636273				NewGene_318	2.69168	1.36562	2.40728	4.00741	4.75021	7.64208	0.000157804	1.33443				CsaV3_2G017040		5.0234	8.65024	6.92087	2.21572	4.00389	3.51623	4.98882e-05	-1.10538
CsaV3_4G037550		35.4527	19.0211	25.1858	6.78221	13.1066	19.4072	0.00604817	-1.07539				CsaV3_1G012230	2.5958	2.65641	2.32369	5.54415	5.36835	4.16339	2.64112e-06	0.978738				CsaV3_3G042150		3.11756	1.55061	2.35901	6.30001	3.90385	4.27587	0.00430034	0.977109
CsaV3_7G027570		17.0893	7.27353	10.2157	33.1106	18.5772	31.3787	0.000901132	1.18174				CsaV3_6G046590	1.34615	4.31916	0.29368	0.267961	0.60995	0.451727	0.00692984	-2.1558				CsaV3_6G008350		109.074	127.189	88.1994	80.3238	58.3253	47.0101	3.30591e-05	-0.853188
CsaV3_4G004360		2.05605	3.21447	3.17522	17.6985	4.99193	3.45468	0.00368703	1.54983				CsaV3_2G031360	0.233602	0.262569	0.226429	0.437614	0.491768	0.998994	0.009334	1.395				CsaV3_5G008270		520.311	256.827	231.85	205.463	202.992	164.256	0.00362278	-0.886047
CsaV3_4G013440		7.28647	4.99899	5.0755	2.81633	3.44444	4.24609	0.0078834	-0.785805				CsaV3_3G048920	31.9927	32.5521	39.9797	16.3409	13.954	21.2016	1.50882e-05	-1.03192				CsaV3_1G019610		529.319	437.905	379.122	237.345	397.931	268.165	0.00623604	-0.626088
CsaV3_5G023870		2.2167	2.91825	2.17788	7.43548	4.69411	4.34939	5.26394e-06	1.10985				CsaV3_1G010140	1.76704	2.18086	1.06943	0.029578	0.629423	0.116616	0.00224135	-2.62931				CsaV3_3G043360		26.9691	21.2585	25.7698	12.9293	20.3787	17.5298	0.00643394	-0.588126
CsaV3_3G016530		34.7764	18.1875	25.9166	9.11163	12.1793	12.1132	4.69067e-06	-1.30634				CsaV3_4G006590	1.81194	1.67556	1.40403	2.8382	3.878	4.21874	0.000161399	1.15164				CsaV3_5G023160		14.3993	15.6576	10.2357	8.47799	6.31678	7.4299	2.33433e-05	-0.899185
CsaV3_6G045740		2.40056	5.54594	4.30717	12.9687	6.48723	9.53983	0.000408804	1.19809				CsaV3_5G013000	139.022	120.703	131.779	66.8346	51.7575	59.897	3.26025e-22	-1.15063				CsaV3_6G008960		24.6345	37.5593	28.8559	8.34847	9.90954	7.66017	4.79284e-26	-1.8492
CsaV3_6G018620		27.2981	14.7016	22.3783	15.6399	11.5284	7.67496	0.00180598	-0.967077				CsaV3_2G025800	9.58342	12.3211	6.42551	5.19367	4.05297	3.86912	4.39861e-05	-1.13226				CsaV3_1G042710		4.54593	5.36393	4.3716	2.5215	2.57767	3.08125	3.69931e-05	-0.836701
CsaV3_2G031710		2.33343	3.71117	2.37725	5.10993	7.57902	4.10363	0.00199522	0.945192				NewGene_571	1.08031	0.996511	0.810556	1.65023	1.98462	2.96165	0.00021249	1.18046				CsaV3_4G010450		8.7724	28.2151	10.7435	59.9952	20.9228	41.9756	0.00379934	1.34775
CsaV3_6G051320		3.65055	7.15634	8.70916	14.2632	9.07609	14.4897	0.00269441	0.916335				CsaV3_1G028560	2.61817	2.53403	2.35526	4.1586	3.3402	3.91981	0.000975983	0.588372				CsaV3_6G012670		31.2334	24.5402	33.1776	38.6922	61.7436	68.4045	0.00039282	0.883888
CsaV3_7G029080		38.8399	65.4592	58.8969	291.792	85.4745	116.742	7.161e-05	1.53343				CsaV3_7G035210	2.37762	1.81665	1.4912	1.00672	1.00289	1.36035	0.00387354	-0.764255				CsaV3_7G028370		6.69313	6.55343	6.89275	12.6513	10.3497	9.06004	8.577e-05	0.621991
CsaV3_1G029220		9.16526	13.7084	14.3746	4.49793	7.48825	8.2011	0.000633794	-0.917769				CsaV3_3G018760	32.6813	27.2468	31.9846	56.9146	47.3584	87.0074	5.24277e-05	1.04332				CsaV3_1G033910		3.39959	4.15121	3.58383	6.55657	5.56093	7.32142	0.000105786	0.769338
CsaV3_2G008970		2.26873	2.12739	1.79327	3.16356	4.16727	4.0793	0.00111817	0.824905				CsaV3_4G007960	27.8814	32.8801	34.8724	12.9798	25.3183	16.3797	0.00417113	-0.802798				CsaV3_3G013680		4.76482	6.14306	3.64455	1.3795	1.75242	1.52296	3.84074e-12	-1.67937
CsaV3_1G011340		2.68257	2.11373	2.91006	0.554509	1.12871	0.67936	0.000100644	-1.74584				CsaV3_5G004320	1.60726	1.7302	1.56531	4.57818	2.2468	3.63977	0.000429236	1.0575				CsaV3_4G030690		2.43415	3.03951	2.5714	2.05562	1.90314	1.46189	4.7955e-05	-0.613591
CsaV3_7G008550		0.877908	0.694038	0.901063	36.0208	0.887102	0.946201	0.00934589	3.81477				CsaV3_3G038670	32.9005	34.0694	33.3086	39.692	57.7656	80.8703	0.00179007	0.82648				CsaV3_5G037740		0.13151	0.515887	0.184218	1.04389	0.746467	1.07912	0.00123053	1.77757
CsaV3_3G012960		4.86729	7.73908	4.10742	32.6444	13.3773	14.0886	8.24436e-07	1.77873				CsaV3_4G024920	2.81385	1.66349	1.39124	5.06745	4.0004	8.39797	0.000102295	1.55128				CsaV3_6G043320		1.56334	1.45146	1.76343	4.59121	1.98822	5.24391	0.00093003	1.26868
CsaV3_3G002780		17.6175	2.90002	4.37354	0.724643	2.74957	2.43534	0.00200802	-2.16106				CsaV3_2G011320	1.09347	0.923854	0.5696	1.9589	2.26307	1.87131	6.86127e-05	1.22571				CsaV3_1G010520		1.91073	3.01295	2.05916	5.96649	4.13	3.23139	0.00113904	0.890246
CsaV3_6G033790		169.701	110.903	199.269	99.1129	62.9199	70.3671	1.52998e-05	-1.11379				CsaV3_2G025340	6.7252	7.60241	7.21216	13.9046	8.7599	10.9046	0.00136875	0.615676				CsaV3_5G008960		20.9059	9.23875	15.8391	41.4902	28.1362	31.365	0.000537931	1.06872
CsaV3_2G012810		69.7332	108.717	72.4669	192.886	118.398	136.882	0.00105076	0.781221				CsaV3_3G008610	8.72608	8.59441	9.47694	12.3854	11.1906	19.2632	0.0053586	0.662337				CsaV3_6G048420		5.10895	10.9286	7.00921	25.5064	11.1433	11.801	0.00884844	1.03329
CsaV3_3G001840		34.213	23.8501	28.3256	15.8222	20.2414	22.1285	0.00680518	-0.629755				CsaV3_1G031690	2.22493	2.70197	3.20282	1.45481	1.04474	0.805597	0.00190566	-1.29522				CsaV3_5G017150		0.582493	1.04125	0.951937	1.84972	2.51904	1.39571	0.00320096	1.11896
CsaV3_2G029650		7.9387	11.5467	11.4528	17.6188	20.0686	16.4028	5.94069e-05	0.75767				CsaV3_UNG234360	10.3891	10.0304	10.9578	6.82758	6.64554	5.76257	0.00771346	-0.716853				NewGene_2361		2.91277	4.56727	4.51025	1.71714	1.7725	2.95184	0.00420765	-0.968859
CsaV3_3G033790		183.831	111.407	130.62	51.5084	81.0276	94.3885	0.00124672	-0.968308				CsaV3_6G002950	6.85223	7.30303	6.14919	3.05456	3.03872	3.93567	3.14988e-05	-1.02362				NewGene_396		2.57084	2.22406	3.68663	5.59526	9.30948	4.53137	0.000297907	1.14048
CsaV3_1G011990		1.48637	2.13124	2.27481	1.38611	0.785262	1.08186	0.00129676	-0.901504				CsaV3_5G036770	6.65456	5.42599	5.1925	7.72707	8.67553	10.7924	0.00249031	0.645565				CsaV3_6G006930		56.3324	51.5905	41.838	27.4667	33.4145	33.2314	6.45554e-05	-0.713507
CsaV3_7G008450		19.9346	3.78385	1.30309	0.926436	1.11306	1.52386	0.00617569	-2.91558				CsaV3_1G032180	3.28701	2.85313	3.03963	4.46468	5.01199	7.46884	0.000831523	0.873365				CsaV3_6G040210		14.5451	24.1267	16.5301	6.38249	12.0814	11.2304	0.000796421	-0.918058
CsaV3_1G013430		43.4157	75.1107	52.1044	146.197	114.996	75.7768	0.000344856	0.926609				CsaV3_5G025800	7.28402	7.62863	6.58681	3.62566	5.43784	4.66845	0.00781506	-0.650256				CsaV3_4G035160		1.13694	1.76416	0.965877	3.52679	2.48455	2.47374	0.00583811	1.08968
CsaV3_6G031220		55.5243	60.4237	72.6428	20.0251	47.7597	41.8003	0.00844828	-0.82247				CsaV3_3G034160	6.40128	6.43776	6.14182	10.0049	8.3703	11.1523	0.000144479	0.62149				CsaV3_2G031240		4.21197	5.90711	4.43447	9.75062	15.2069	119.793	0.00239936	3.32415
NewGene_1778		76.9054	31.9076	43.0856	87.9169	98.5644	173.328	0.0021121	1.17406				CsaV3_5G026720	2.02636	2.74113	2.70221	0.819199	1.20448	1.05996	0.000571604	-1.2844				CsaV3_6G004160		12.4239	17.8708	9.8651	40.9294	23.8363	19.8261	0.000321591	1.02989
CsaV3_6G031910		23.432	5.75966	11.1232	2.76501	2.41313	2.224	2.36303e-08	-2.53817				CsaV3_3G032860	1.0742	1.24592	0.961717	3.07505	2.13027	1.74215	0.00161999	1.05574				CsaV3_3G019220		471.494	411.605	386.624	241.339	266.537	243.8	6.75621e-09	-0.803936
CsaV3_5G025590		4.38355	4.09458	5.5609	6.36926	7.92686	9.49035	0.00785099	0.711117				CsaV3_7G023710	14.1519	10.7888	9.2028	18.6599	20.2923	25.6016	0.0010796	0.909139				CsaV3_4G009980		41.1009	41.3637	28.8205	27.43	21.1013	21.5169	0.000174552	-0.714559
CsaV3_6G050840		2.05694	4.01479	2.26337	6.75631	9.67435	6.62238	6.41763e-06	1.4251				CsaV3_3G043250	15.1138	12.2109	15.9134	8.35275	9.44468	9.84798	0.000430788	-0.653615				CsaV3_7G013810		4.17516	1.03192	1.17308	3.03444	13.1691	20.8696	0.000990325	2.46443
CsaV3_7G003350		2.05016	2.70282	1.36522	4.87243	4.34253	3.31489	0.00286394	0.972208				CsaV3_1G010260	18.5765	16.1317	18.7646	85.7064	44.9305	37.5072	3.75277e-09	1.62229				NewGene_2084		1.44911	1.95399	1.92708	3.45038	3.10957	2.62628	0.000860355	0.729836
CsaV3_2G034440		32.5172	18.0791	18.0779	10.4397	15.5326	13.9435	0.00530519	-0.853091				CsaV3_3G014830	5.77646	5.81818	4.46621	10.1046	7.41821	8.19349	0.000664138	0.65855				CsaV3_3G022840		6.01685	7.54257	5.73865	5.05046	4.56529	3.59266	0.000493893	-0.589748
CsaV3_6G003540		14.9544	9.82271	14.5763	5.23929	4.15729	5.80955	8.78247e-09	-1.43322				CsaV3_7G001010	190.759	234.474	271.464	107.075	151.08	96.4822	3.73254e-05	-0.977832				CsaV3_1G003990		41.7809	38.8367	43.1956	19.2906	32.0533	29.0283	0.00183361	-0.664222
CsaV3_3G033340		2.02612	0.986402	1.37499	0.160431	0.485367	0.681415	0.00218449	-1.76939				CsaV3_3G009100	9.15118	9.60542	8.73493	17.2477	15.2646	15.9848	3.82899e-08	0.803028				CsaV3_3G011840		0.254793	0.425545	0.532622	1.60337	0.849085	0.642549	0.00869508	1.29768
CsaV3_4G006820		30.522	31.5762	34.8063	18.689	19.696	25.9065	0.000414335	-0.640761				CsaV3_3G002130	22.5339	23.3073	22.6131	32.8965	46.4164	36.5058	9.86699e-05	0.754464				CsaV3_3G032720		20.4699	15.5002	19.7288	6.36231	12.5373	11.2747	0.000964991	-0.929067
CsaV3_6G008380		8.2545	5.72501	7.99938	4.47794	4.76943	5.57186	0.0055453	-0.627856				CsaV3_5G001950	9.2429	5.52815	6.9923	3.30344	2.88006	5.59836	0.00584548	-0.894039				CsaV3_4G006510		21.3661	15.7965	20.1297	8.48095	12.9943	12.4891	0.000791442	-0.800257
CsaV3_5G027950		1.1592	1.73925	1.36891	4.37418	2.43021	2.79534	0.000666391	1.1122				CsaV3_5G034000	29.6135	31.905	30.0385	10.2967	17.5677	15.5482	7.80892e-06	-1.07668				CsaV3_5G001890		19.1446	12.3235	14.1737	8.0862	10.2724	11.6844	0.00741462	-0.652006
CsaV3_6G005240		1.54836	1.02008	1.03897	2.03957	2.88657	5.47791	0.00110362	1.47046				CsaV3_5G003440	15.3154	11.852	13.6868	21.4303	19.9479	29.2597	0.000102826	0.778248				CsaV3_1G039740		87.5586	89.0612	91.7216	132.422	154.042	177.932	1.30743e-06	0.7538
CsaV3_1G030840		29.2209	26.6649	29.0347	12.3139	18.4685	22.1886	0.00308092	-0.72952				CsaV3_4G027590	7.00713	7.36042	7.09265	15.2222	8.08577	9.78504	0.00903083	0.595993				CsaV3_3G023510		0.914577	1.05256	1.26104	0.483966	0.735234	0.614829	0.00108487	-0.855104
CsaV3_3G019210		52.6047	44.9571	51.5364	14.2557	33.3022	27.5282	0.00120223	-1.03804				CsaV3_6G023960	10.7558	11.1085	9.67029	25.2557	21.7225	37.0693	8.73405e-10	1.39901				NewGene_1928		9.04381	5.80036	7.98346	5.13605	4.45635	3.68382	0.00248054	-0.819972
CsaV3_6G014100		30.5267	67.1189	65.4014	6.93889	12.7287	21.355	1.37258e-06	-2.0084				CsaV3_4G037760	70.8087	65.6895	66.5449	42.2788	41.001	47.1048	3.04015e-08	-0.651312				CsaV3_5G014790		15.3056	9.60792	14.2822	3.5778	8.08532	6.3379	0.0008525	-1.17419
CsaV3_3G046780		54.4695	20.8989	25.7266	12.5006	17.1046	17.266	0.00428056	-1.18724				CsaV3_6G037650	1.81074	0.826026	1.00695	2.57011	3.22192	5.17036	0.00128568	1.56965				CsaV3_3G010170		2.7924	3.0178	2.9836	2.29063	1.66099	1.74718	0.00182395	-0.664093
CsaV3_6G005730		49.308	19.018	33.8106	17.735	11.1976	12.0406	5.32126e-05	-1.40385				CsaV3_4G012030	9.37971	7.12845	7.49586	11.8232	12.3946	12.7764	0.000797941	0.613711				CsaV3_1G004330		43.6677	63.3074	52.4745	199.178	60.3399	106.092	0.000752258	1.15559
CsaV3_3G043660		0.293819	0.371536	0.417772	3.69692	0.889875	0.784076	0.000554945	2.21259				CsaV3_6G002280	19.1972	18.2707	17.7863	19.623	38.3122	43.3476	0.00378607	0.875947				CsaV3_1G023060		31.0375	19.167	26.6043	10.4893	16.7923	14.1588	0.000419156	-0.942791
CsaV3_2G008620		0.764517	0.878627	1.07366	3.32166	1.50904	1.39328	0.00247054	1.1293				CsaV3_3G045780	85.7916	84.695	94.3283	29.6284	38.0903	45.011	4.1302e-10	-1.23773				CsaV3_2G030930		0.874026	0.708184	0.710276	0.409606	0.429104	0.443038	0.00807514	-0.880592
CsaV3_6G043110		4.95352	4.17762	6.65469	1.80417	2.61308	3.35346	0.000633085	-1.06698				CsaV3_3G047550	6.72419	6.09562	7.12749	4.55889	5.15486	3.39893	0.00585538	-0.612884				CsaV3_3G033550		2.22084	1.1975	1.35641	0.597339	0.778822	0.986049	0.00630622	-1.05984
CsaV3_3G005670		14.3978	13.21	14.8707	9.29504	8.39349	10.3192	0.000465657	-0.656832				CsaV3_6G043970	120.274	114.673	92.495	29.0727	49.8978	43.9896	1.81845e-08	-1.41287				CsaV3_5G030540		5.04209	6.41836	5.30309	22.9805	9.95338	10.844	3.78714e-06	1.33698
CsaV3_3G013180		1.17859	1.32819	2.24743	0.669573	0.393634	0.538656	0.000200962	-1.59404				CsaV3_7G027880	0.490386	0.562641	0.605252	0.199338	0.211348	0.127677	0.000513555	-1.63294				CsaV3_5G033010		3.11533	5.56238	5.26304	15.6288	8.52388	10.1356	2.24249e-06	1.26256
CsaV3_5G004910		6.41568	10.5344	6.2839	11.6286	16.3751	10.9982	0.00763896	0.700245				NewGene_731	2.96448	3.22345	2.65847	5.33838	7.24643	6.10992	6.54392e-08	0.961545				CsaV3_2G024980		9.41064	8.98359	9.06887	5.49672	7.0845	4.05382	0.000192264	-0.776465
CsaV3_6G009670		16.194	11.1881	15.1799	8.30807	9.65522	10.5803	0.00492846	-0.63517				CsaV3_6G032430	7.48397	6.24898	6.65326	4.93997	3.6458	3.82288	4.1049e-06	-0.734918				CsaV3_3G021480		5.76308	2.64794	4.26995	0.476442	1.11994	1.69622	0.000169782	-1.97938
CsaV3_6G045190		0.683542	0.852134	1.16574	2.515	1.66078	1.42069	0.00863273	0.989033				CsaV3_2G026030	2.93188	2.86762	4.06116	6.8878	4.44827	5.24894	0.00385771	0.725957				CsaV3_6G023920		1.58268	3.99022	4.08154	8.16177	6.81458	8.1981	7.53968e-05	1.23866
CsaV3_6G006960		0.474679	0.073828	0.233487	10.571	2.04299	5.24384	2.05393e-06	4.38504				CsaV3_1G008700	71.6358	62.2266	99.7337	45.1386	34.5635	48.8461	3.62136e-05	-0.877015				CsaV3_5G003950		1.07544	0.828541	0.702124	4.10304	1.31552	2.96677	0.000550004	1.62045
CsaV3_6G007370		6.37714	7.16174	5.99172	16.9369	8.56124	9.40561	0.00662517	0.771093				CsaV3_2G019780	27.5191	23.2362	26.0399	39.8771	34.4363	43.4451	9.98974e-06	0.602439				CsaV3_5G030020		1.56155	2.99044	2.24879	5.43215	4.3925	2.94849	0.0025387	0.867154
CsaV3_4G001340		1.61177	1.85993	1.9505	3.00372	4.54569	3.03542	0.00432237	0.904076				CsaV3_6G002760	205.128	229.006	211.802	273.206	420.436	414.366	0.000374392	0.775722				CsaV3_3G031420		75.8322	96.1924	85.8441	168.269	134.381	135.22	3.36863e-09	0.723844
CsaV3_6G049660		8.06731	6.54383	6.93962	4.28015	4.5623	5.57859	0.00380918	-0.638736				CsaV3_3G035900	53.0737	57.1185	54.6069	45.6705	31.962	26.13	0.000570722	-0.690701				CsaV3_UNG102750		2.93101	3.18193	2.75872	1.60199	1.11351	1.87759	0.00248211	-0.980199
CsaV3_3G037100		4.58123	5.88246	7.45464	2.73532	3.57084	4.66395	0.00465683	-0.745308				CsaV3_5G036590	10.3052	7.15284	5.7367	10.4369	12.9459	18.2258	0.00607655	0.836741				CsaV3_4G001630		21.2983	22.3031	16.779	8.87401	13.8128	8.68925	6.30406e-06	-0.990445
CsaV3_6G021600		12.7741	4.8136	5.27047	2.41777	3.83343	4.72955	0.00988263	-1.13372				CsaV3_1G005070	11.4834	12.8767	11.5957	7.48843	6.09493	5.17136	1.27996e-07	-0.95586				CsaV3_6G049370		1.11789	2.19352	2.2122	2.90717	3.54878	3.39046	0.00228671	0.805445
CsaV3_2G003550		60.5762	40.5824	57.1641	28.9374	33.9274	43.2241	0.00952626	-0.634956				NewGene_1299	1.16636	1.01215	1.37042	2.09605	2.3256	3.52704	0.000998765	1.15533				CsaV3_3G028770		1.50961	1.33436	1.45865	0.772301	0.780511	0.91261	0.00466383	-0.849084
CsaV3_4G027450		119.418	50.3951	87.3201	60.3567	33.9943	39.5406	0.00221771	-1.02643				CsaV3_1G002390	12.8488	12.4128	10.4501	2.67698	7.95086	5.2561	0.00181739	-1.15645				NewGene_1230		9.51125	14.685	12.3105	24.3647	16.5637	17.8979	0.000934503	0.652009
CsaV3_4G010220		5.8638	11.1386	10.1289	15.3579	13.0312	15.4641	0.00424301	0.651736				CsaV3_3G012690	7.75846	7.1693	10.3246	5.00783	4.84405	6.02999	0.000796473	-0.67933				CsaV3_7G027570		8.05689	4.63076	6.40519	10.9015	17.751	29.9246	2.66057e-05	1.57755
CsaV3_6G031130		7.29727	4.61955	5.4082	1.18692	2.64194	3.52653	0.00125514	-1.28752				CsaV3_2G025710	111.106	108.48	131.715	47.2254	54.3651	67.294	1.68666e-08	-1.06416				CsaV3_6G046870		2.58954	2.41675	2.36923	4.64437	4.16887	2.88413	0.00557971	0.61207
CsaV3_1G045430		17.3008	37.4035	49.2327	17.337	19.6668	15.9234	0.00128331	-1.00782				CsaV3_5G035560	17.3677	16.7743	18.2249	31.0828	24.5128	27.939	4.71174e-07	0.656295				CsaV3_2G019810		24.3762	49.1775	60.1154	98.2773	61.57	88.7564	0.00401065	0.867722
CsaV3_4G014830		2.83219	2.76153	2.87557	1.59064	1.91223	2.22661	0.00402268	-0.616053				CsaV3_6G031850	29.223	27.6495	32.2955	22.2702	16.5245	20.0524	1.65437e-05	-0.617631				CsaV3_4G004360		1.95518	3.06952	4.31074	6.38569	4.70091	6.41923	0.00591703	0.872105
CsaV3_1G039870		19.5636	31.3231	23.5803	52.5268	39.0696	28.7266	0.00797995	0.63597				CsaV3_3G003030	12.6574	11.1527	8.50381	7.35869	6.28998	6.73643	0.000602785	-0.679047				CsaV3_1G001700		1.62778	2.24828	3.36365	4.90528	4.36411	9.27004	0.00014446	1.33473
CsaV3_5G000210		1.53886	1.17044	1.74249	0.766746	0.789619	0.947593	0.00774916	-0.887679				CsaV3_4G029010	4.9372	4.24826	4.51044	8.87898	4.96894	7.95432	0.0065996	0.646826				CsaV3_4G028730		1.00108	1.11836	1.22954	2.17726	2.43268	2.34103	1.32453e-09	1.00927
CsaV3_5G031170		1.90636	2.08805	2.62406	11.2413	3.40574	4.39979	0.000295172	1.45157				CsaV3_6G038480	11.0386	12.7717	11.3923	9.71938	7.0556	5.92505	0.00578942	-0.653237				CsaV3_7G023910		0.930312	0.934074	0.822586	1.8098	1.2357	1.72667	0.000486307	0.787689
CsaV3_3G016150		34.2691	29.1912	27.8725	15.9535	22.8581	22.8832	0.00563645	-0.621073				CsaV3_4G028050	12.9877	12.2818	14.6034	26.7729	20.5226	23.0629	4.27451e-08	0.800657				CsaV3_5G039790		0.639329	0.865157	0.936764	1.71801	1.77947	1.51448	0.000167605	0.98766
CsaV3_6G049170		24.6025	14.2711	12.4944	3.38591	7.473	11.796	0.00581675	-1.23836				CsaV3_3G013590	13.0491	15.4199	11.5322	1.545	1.43693	1.36031	5.38664e-65	-3.21523				CsaV3_1G014410		1.22885	1.15114	1.04255	0.577846	0.993705	0.476235	0.00886775	-0.793364
CsaV3_UNG103770		2.96688	2.93838	5.78133	7.44429	7.14433	6.22758	0.00621714	0.780554				NewGene_536	8.78371	6.88339	6.26348	2.74869	3.62734	2.76371	0.000128592	-1.06116				CsaV3_2G034770		10.3314	23.9906	22.6143	48.4798	27.1088	29.518	0.00532936	0.853296
CsaV3_2G007940		0.126129	0.11833	0.27738	0.768496	0.721254	0.779888	3.82242e-05	2.03808				CsaV3_6G052220	45.3983	42.2283	56.2846	37.8231	31.3505	25.5067	0.000862932	-0.620198				CsaV3_3G036110		0.860391	1.76275	1.16376	2.23051	2.24283	2.31683	0.00832004	0.808525
CsaV3_3G039720		14.9879	8.4754	10.8379	3.28012	6.16635	7.99176	0.00637424	-1.03387				CsaV3_2G012850	18.1515	20.3638	19.9186	68.7498	24.5498	41.8466	0.000124422	1.1719				CsaV3_3G018990		20.9862	24.4296	22.2015	47.5156	29.1953	28.8099	0.00403772	0.595374
CsaV3_6G008860		14.0358	12.8144	9.38187	35.3573	24.7381	42.4788	4.19619e-08	1.44011				CsaV3_7G001280	3.74576	2.68295	3.30874	6.29357	4.13044	5.69313	0.000319905	0.706809				CsaV3_2G013210		6.53271	6.07337	4.71607	2.55818	2.61257	3.57456	9.66308e-05	-1.02142
CsaV3_3G045440		3.87495	7.28147	4.92298	11.0113	11.3269	7.19642	0.00215683	0.828592				CsaV3_3G035570	57.3452	56.5296	65.4967	127.71	89.4288	122.726	6.89746e-09	0.902188				CsaV3_1G041770		0.338218	0.308199	0.287258	0.857452	0.633684	0.572017	0.00634531	1.0614
CsaV3_7G034800		9.93084	12.5738	14.8215	8.35264	8.30165	8.95179	0.000207437	-0.590164				CsaV3_4G037860	5.75553	5.64265	5.53758	12.1703	7.81462	8.93863	0.000199157	0.748698				CsaV3_1G029220		30.0966	40.2661	26.8074	16.8519	20.4462	16.3423	6.41985e-08	-0.894463
CsaV3_2G031800		86.4384	45.2278	48.5522	19.8049	39.6196	39.9147	0.00996059	-0.924593				CsaV3_3G001880	22.6077	25.1144	21.9798	12.5588	13.4961	10.8554	9.8247e-08	-0.92814				CsaV3_2G008970		1.83755	4.22283	3.28594	5.55325	6.27729	7.99829	0.000430691	1.06655
CsaV3_3G046730		2.46984	3.55831	2.50404	4.03673	4.43262	4.78193	0.00827698	0.588775				CsaV3_3G047740	271.589	296.073	314.333	212.859	157.378	199.289	3.40374e-06	-0.650589				CsaV3_1G011340		15.0471	16.3118	16.3007	5.00603	10.7543	6.86417	9.35741e-05	-1.1179
CsaV3_4G009450		21.6493	11.3472	14.4137	3.48415	8.61114	11.0364	0.00946234	-1.09191				CsaV3_5G011240	1.3967	0.893877	1.34542	2.55789	2.15134	2.15883	0.00158021	0.898745				CsaV3_1G010690		4.59119	2.67146	3.8352	3.89972	26.5691	126.108	0.00157164	3.80558
CsaV3_3G002060		1.53688	2.40364	1.28086	4.48728	3.08382	5.3837	0.00031097	1.26339				CsaV3_5G013080	5.21864	6.20969	6.53047	12.1243	11.6374	8.89306	9.70526e-05	0.845737				CsaV3_3G002030		21.3216	26.5611	28.3759	53.8584	37.6083	37.0225	4.60394e-05	0.709608
CsaV3_1G038570		5.56735	3.99973	2.52934	1.18008	1.57801	1.63558	1.54466e-05	-1.52516				CsaV3_3G023000	8.98381	8.61117	7.95605	14.0513	10.6752	16.4127	0.000966114	0.66926				CsaV3_5G008710		13.99	15.2508	13.3702	8.51201	10.3401	7.87517	7.31872e-07	-0.717812
CsaV3_6G004970		12.4988	7.67139	7.94768	5.38399	6.52831	5.08465	0.00266328	-0.797645				CsaV3_6G021480	9.64722	10.687	10.1984	11.5707	17.0327	25.6114	0.00651993	0.824298				CsaV3_6G033790		115.671	112.503	129.094	89.0636	70.3683	81.9775	1.41793e-05	-0.609017
CsaV3_7G022810		0.37922	0.619362	0.455826	0.967636	1.61421	1.23085	0.000830474	1.33105				CsaV3_UNG075600	3.63718	4.47378	4.51141	13.7057	7.21207	15.7765	0.000154867	1.49934				CsaV3_4G000300		2.89988	5.68356	4.34607	17.7858	7.15685	13.2772	9.51354e-06	1.53272
CsaV3_2G001740		1.30534	3.94542	1.72325	21.1423	5.78824	5.46941	0.000106586	2.15094				CsaV3_1G029650	9.41083	8.42277	6.93542	6.63638	2.87987	4.97252	0.00458795	-0.80308				CsaV3_1G001250		0.818208	0.765414	0.926029	2.00158	1.87378	1.73935	8.16303e-05	1.10285
CsaV3_2G011390		14.3312	12.8724	17.5832	7.05083	8.76305	11.0154	0.000641362	-0.786958				CsaV3_UNG100750	8.24288	7.70423	7.01526	11.231	18.8131	21.1368	4.21218e-05	1.15583				CsaV3_6G031220		69.6505	75.6217	54.9396	56.9469	42.1493	38.6736	0.00141505	-0.586224
CsaV3_6G007780		21.6605	21.0113	35.5228	18.24	10.7237	18.7004	0.00805473	-0.765055				CsaV3_1G010750	104.961	133.211	131.8	77.8578	63.9681	47.3487	2.04103e-06	-0.987029				CsaV3_6G031910		8.75976	8.38046	7.77841	3.13935	4.63212	3.03876	2.91892e-09	-1.25424
CsaV3_5G038230		11.2061	12.0371	9.02583	4.03485	6.21378	6.12297	0.000106557	-1.02969				CsaV3_3G019660	111.188	125.547	113.544	76.4327	95.8764	58.916	0.00583276	-0.606413				CsaV3_5G025590		46.9614	30.6838	49.9752	65.2324	67.3622	118.696	0.00190595	0.937686
CsaV3_1G042880		4.39459	5.162	3.83226	7.22524	15.3723	9.20867	0.000139898	1.1968				CsaV3_4G017400	10.516	9.7253	9.97892	13.3931	14.7833	21.0786	0.00201764	0.695059				CsaV3_4G032550		215.29	189.889	238.829	275.008	323.267	395.805	0.00250054	0.58672
CsaV3_5G031720		20.2042	16.2394	19.1875	10.7584	11.9199	12.317	9.95339e-05	-0.726781				CsaV3_UNG232210	1.61931	0.661051	0.263325	1.85222	29.9012	10.3108	0.000550876	4.07343				CsaV3_1G010550		25.0443	50.3455	42.9115	132.87	65.1214	67.8922	0.00017464	1.13216
CsaV3_2G033850		5.7574	3.98723	6.7641	1.41697	2.67122	3.2333	0.000910978	-1.2212				CsaV3_6G009680	8.1553	8.21752	8.35799	14.3576	19.5575	25.0004	4.17017e-07	1.24695				CsaV3_6G003540		44.6789	30.998	35.5716	12.9277	21.2973	22.319	9.64152e-05	-1.02195
CsaV3_6G032000		3.76589	7.43337	4.0354	17.9111	6.92453	7.6627	0.00860986	1.02991				CsaV3_1G001740	9.99042	17.3516	18.6863	7.55156	7.81846	5.10249	8.65962e-05	-1.18162				CsaV3_3G033340		1.63393	1.46704	2.18449	0.807449	1.20924	0.738408	0.00244654	-0.988764
CsaV3_6G039330		43.3192	49.9174	61.4283	21.9152	34.2462	42.6765	0.00976412	-0.684307				CsaV3_3G022010	2.90305	3.62831	2.75447	1.61425	0.977954	0.89275	0.00138871	-1.41152				CsaV3_7G032520		2.53786	2.69865	2.49756	3.84698	4.10585	4.64424	0.000219808	0.664831
NewGene_957		3.23899	3.60835	4.62473	5.9169	4.81264	4.18863	0.00410598	0.644156				CsaV3_5G001240	30.2477	30.1385	29.4007	15.0422	17.2084	11.7038	2.90356e-08	-1.03905				CsaV3_6G005240		1.71914	2.43383	2.92853	4.00274	3.81673	4.07578	0.00334205	0.707581
NewGene_956		0.40684	0.305118	0.346664	0.746716	0.517165	0.779145	0.00793609	0.880148				CsaV3_1G002210	5.87226	7.72169	3.77927	2.88249	3.7062	2.43564	0.00240829	-0.954915				CsaV3_3G019210		51.631	35.6582	44.3208	13.7274	21.2515	28.7604	0.000462047	-1.08438
CsaV3_1G031470		24.267	19.3333	18.7251	5.12359	11.2073	15.0467	0.00583643	-1.03718				CsaV3_1G045670	11.9327	9.83742	11.414	18.9913	13.9006	20.6905	0.000191832	0.673371				CsaV3_3G012420		0.765159	0.777469	1.16727	2.01691	2.47864	1.64052	0.000120633	1.12079
CsaV3_1G035760		5.36739	4.74953	5.14148	4.14766	2.77503	2.61284	0.00332541	-0.742959				CsaV3_1G024210	5.78834	5.92672	5.12292	3.76371	2.94652	2.44524	0.00495761	-0.893214				CsaV3_2G018020		0.34528	0.491169	0.416777	1.27462	0.947651	1.72431	5.90105e-05	1.60165
CsaV3_5G027980		1.84404	1.38218	1.26909	3.05435	3.34043	2.68087	0.00529312	0.944605				CsaV3_3G017870	3.78836	2.4868	2.48913	4.53897	6.39831	8.24491	0.000342735	1.12528				CsaV3_6G018900		0.390488	0.466622	0.578677	1.10846	2.0039	2.86362	2.44775e-05	2.00675
CsaV3_3G019170		2.37871	1.98209	1.4057	3.29532	5.21024	3.12479	0.0065118	0.949005				CsaV3_3G005780	8.22551	7.63563	17.8109	41.248	64.0714	155.211	3.62315e-05	2.95218				CsaV3_1G009060		26.1533	23.1826	29.0367	43.1142	49.0657	59.4075	1.31486e-06	0.911756
CsaV3_4G023810		41.6211	69.5114	65.5872	104.728	97.4573	99.6262	5.51598e-05	0.72858				CsaV3_4G036290	0.27703	0.159828	0.145703	0.791703	0.567364	0.710586	3.88692e-06	1.79499				CsaV3_1G009700		1.27935	1.44191	1.15096	2.43552	1.98551	2.33102	0.000515171	0.764071
CsaV3_6G017130		88.9006	35.1014	46.6276	32.1344	25.0621	24.4514	0.00220068	-1.14892				CsaV3_3G027850	7.18747	6.04485	7.92015	4.41427	3.03665	5.75508	0.00565902	-0.697285				CsaV3_7G033930		42.1505	45.7578	67.8334	70.8841	88.6287	84.7587	0.00291279	0.610625
CsaV3_4G034470		7.80885	6.86735	7.33256	19.8028	14.8335	9.17485	0.000562703	0.921196				CsaV3_4G033240	5.10861	6.46547	3.57987	2.55555	2.00875	1.04862	0.000428723	-1.44253				CsaV3_5G035970		3.28723	3.37434	2.98351	1.94701	1.9669	1.93131	1.19825e-05	-0.763314
CsaV3_3G042030		19.6306	6.15066	5.6455	2.15722	4.16832	4.44969	0.00194742	-1.62669				CsaV3_5G031280	3.40168	3.13916	2.2054	1.07929	1.47904	2.07023	0.00457521	-0.924947				CsaV3_1G035770		1.1915	0.702475	2.19638	2.98027	1.92615	6.93418	0.00897393	1.49349
CsaV3_7G025040		173.326	281.613	205.245	265.875	395.17	420.654	0.00509285	0.674516				NewGene_182	0.669312	1.91589	1.18886	5.17775	3.23754	4.53103	1.19938e-05	1.74734				CsaV3_6G045190		1.04958	2.34318	1.99332	4.75417	3.19429	3.85592	0.000742167	1.09631
CsaV3_5G020280		0.257542	0.569007	0.347359	1.71179	1.04744	0.745098	0.000714523	1.51539				CsaV3_7G025420	0.672772	0.493002	0.427579	1.27564	1.37862	2.44109	0.000117947	1.6556				CsaV3_2G015600		35.2637	15.7911	38.1608	12.0672	18.1113	13.4691	0.00317706	-1.09317
CsaV3_1G009880		9.29678	13.4134	10.2979	16.2422	17.0331	21.2839	0.000650201	0.680642				CsaV3_6G013980	13.6595	12.1491	14.8581	23.0848	18.6275	26.7527	3.1042e-05	0.735551				CsaV3_6G047710		6.97065	8.89522	9.20732	15.0869	11.932	12.0347	0.00016786	0.599142
CsaV3_5G032220		3.80242	5.698	4.22437	7.63318	8.384	7.74196	8.96812e-05	0.742429				CsaV3_6G012580	21.3746	20.7746	18.3943	15.2655	12.1826	10.1053	5.99884e-05	-0.707884				CsaV3_6G007370		7.92506	9.00842	8.39669	14.0037	12.1869	14.3933	3.29975e-05	0.641633
CsaV3_6G042940		44.8079	49.8544	54.7345	69.1406	69.4201	97.436	0.00140859	0.612943				CsaV3_6G016000	18.9971	16.4684	18.7131	13.5617	10.7958	10.336	4.44439e-06	-0.659838				CsaV3_6G049660		11.4316	8.98081	9.35368	5.38735	7.05528	6.72013	0.00102725	-0.682061
CsaV3_7G026220		34.2212	30.6601	25.8062	52.093	57.6712	84.0051	1.96549e-05	1.04087				CsaV3_1G005620	124.4	120.449	74.1344	30.291	63.2209	30.9889	7.97357e-05	-1.35205				CsaV3_3G032570		8.99623	13.4729	12.126	22.7593	17.1276	14.4938	0.00157606	0.612058
CsaV3_1G035800		29.6251	4.02911	3.25252	0.247635	2.25198	1.59375	0.00732313	-3.27134				CsaV3_7G023540	25.6687	25.0924	23.4471	11.5416	10.8907	13.5162	1.97183e-13	-1.05873				CsaV3_5G028090		6.78874	8.45215	7.18	4.51545	3.69653	3.64555	5.8808e-09	-0.955814
CsaV3_1G031360		4.71821	5.41597	4.81535	9.89881	7.07697	7.71345	0.00201775	0.663796				CsaV3_1G013100	7.10788	8.54658	8.32272	6.19365	4.24523	5.70824	0.00366565	-0.589628				CsaV3_4G010220		2.72438	3.81446	2.78467	5.25286	5.31073	4.55268	9.80187e-05	0.657845
CsaV3_2G020820		17.8566	0.9628	28.6707	446.201	5.44032	585.896	0.00789017	4.37976				CsaV3_3G023610	191.301	184.168	170.049	49.9353	110.151	91.6977	0.000142853	-1.10953				CsaV3_5G003370		7.14854	7.64217	8.3115	11.8615	12.7566	14.9446	5.55154e-06	0.738529
CsaV3_5G008900		6.77805	10.8231	12.1906	17.5112	15.6805	16.0119	0.000901707	0.679408				CsaV3_3G034800	56.0242	63.6379	54.1439	34.0305	42.3095	35.0175	0.000257994	-0.650268				CsaV3_3G000620		20.0587	18.6128	23.5851	11.484	15.1622	10.754	0.000242658	-0.782728
CsaV3_3G040790		5.31845	6.34503	8.11594	3.16844	4.28632	4.83846	0.00266785	-0.728206				CsaV3_2G005310	1.50373	1.1984	1.6048	3.55451	3.31102	2.7657	4.01156e-05	1.14031				CsaV3_4G000510		14.7153	19.8433	19.1285	32.9792	25.8766	32.0014	3.46885e-06	0.724291
CsaV3_4G002340		42.0091	46.6212	67.2429	22.1976	31.4848	35.4743	0.000819313	-0.846685				CsaV3_2G013250	1.59904	1.63306	2.21032	3.50598	3.92222	5.55131	1.6426e-05	1.24025				CsaV3_5G031170		0.781387	1.07674	1.03026	2.52399	1.56006	2.2168	3.63109e-05	1.08449
CsaV3_1G042210		1845.65	1488.67	1229.91	4151.11	2471.86	3510.66	8.5472e-06	1.07954				CsaV3_6G038070	3.44639	5.48137	6.01944	0.486635	1.95338	1.64229	0.000332738	-1.84948				CsaV3_6G048960		8.85714	7.51439	5.0976	8.90541	49.6877	191.601	0.00133024	3.53376
CsaV3_1G000710		4.20786	3.7695	1.94362	7.18318	8.15191	12.091	0.00010663	1.40834				CsaV3_1G009780	36.0095	33.2833	27.4515	15.8575	10.9554	13.1366	1.86837e-13	-1.2967				CsaV3_3G047480		20.934	21.9258	17.0147	9.94676	14.9096	11.143	0.000168836	-0.77752
CsaV3_6G006950		2.04898	2.58548	2.19109	146.218	13.2714	32.2573	2.41147e-07	4.72228				CsaV3_3G027720	5.94619	4.62713	4.52234	2.56524	1.46947	1.23474	1.56429e-06	-1.53519				CsaV3_3G014800		8.79504	7.6696	10.8175	16.8076	25.7151	30.8397	2.65624e-07	1.38957
CsaV3_5G010560		0.764596	1.1731	1.99817	3.40428	4.99136	6.98379	2.81824e-05	1.91463				CsaV3_1G045050	36.582	27.9433	34.5724	18.4477	13.8486	20.3541	4.52056e-07	-0.92843				CsaV3_UNG203690		4.43707	7.01203	14.2256	2.66599	2.87758	2.24877	0.000161469	-1.75138
CsaV3_7G011470		8.66714	9.61733	12.412	6.56783	6.0163	7.81732	0.00104313	-0.63731				CsaV3_6G006180	1.65027	1.58192	1.51297	3.00294	2.18431	3.31257	0.000481651	0.820277				CsaV3_6G008860		7.09217	18.0363	10.8698	20.8687	19.6997	24.9112	0.00301736	0.847581
CsaV3_1G013900		384.17	382.924	404.391	592.824	745.586	669.521	5.0749e-07	0.724271				CsaV3_7G030640	6.93559	5.23904	5.04798	8.90211	8.14034	12.3869	0.00126368	0.760305				CsaV3_2G036120		0.574518	0.974758	0.914646	0.340503	0.498937	0.389704	0.000792855	-1.03546
CsaV3_4G008570		0.587814	0.842156	0.684686	1.203	1.94289	1.07528	0.00648671	0.942883				CsaV3_3G011970	39.5559	39.8095	36.9127	58.8648	81.6233	160.225	5.08807e-05	1.36567				CsaV3_3G049320		164.65	173.928	112.142	59.6139	100.504	78.3062	5.25294e-05	-0.959536
CsaV3_1G031730		1.02185	2.61921	2.27259	2.94601	6.37314	7.13608	0.000380204	1.4556				CsaV3_5G002100	115.303	107.059	132.628	219.05	218.813	470.316	9.01147e-06	1.34573				CsaV3_4G003060		5.01333	5.19894	5.04141	2.6546	3.53664	3.30832	0.00363615	-0.720629
CsaV3_3G009420		2.63754	4.07132	3.63283	5.15903	4.97086	7.02715	0.00342589	0.688154				CsaV3_3G016750	23.487	20.1705	22.1957	10.5822	17.9563	13.5411	0.00807977	-0.645104				CsaV3_1G019670		10.3379	12.657	11.5633	4.33922	8.66049	6.61388	0.00245328	-0.855422
CsaV3_5G005560		4.48443	4.1587	4.87206	10.3698	8.49509	6.54286	4.36258e-05	0.847046				CsaV3_2G036190	7.69178	16.4757	4.39605	4.96462	2.23169	2.22027	0.000365985	-1.64386				CsaV3_4G006980		0.723445	0.795429	0.735199	0.339753	0.323091	0.354904	0.000859347	-1.1678
CsaV3_3G036070		2.01123	3.35708	3.11017	6.77362	5.62817	4.33836	0.000347444	0.930644				CsaV3_2G014080	33.8328	38.6065	40.7579	103.963	80.4374	83.4978	5.95809e-18	1.22337				CsaV3_1G011310		180.019	157.736	127.208	86.6239	104.765	98.8422	5.20362e-05	-0.725843
CsaV3_5G038400		32.3213	34.6396	38.1091	16.5499	23.7568	29.8772	0.00950718	-0.625309				NewGene_1065	1.94865	1.5162	1.69587	3.89333	2.54865	4.16161	9.25623e-06	1.10316				CsaV3_5G038060		92.1456	76.2477	69.1147	46.1688	61.964	43.4258	0.000318214	-0.700334
CsaV3_4G036000		1.19569	1.01722	0.704335	2.5114	3.20086	1.82063	0.00220217	1.28966				CsaV3_1G024400	3.21018	3.83676	3.55164	6.42496	5.11942	7.82944	0.000707128	0.850313				CsaV3_1G038570		3.08962	0.825505	2.76002	0.874805	0.801386	0.683801	0.000980382	-1.56385
CsaV3_3G015450		15.7974	15.7717	15.7321	11.4615	9.95392	10.9416	0.000148053	-0.604832				CsaV3_5G027690	18.4623	15.4959	21.7761	14.4307	10.4396	11.3719	0.0003601	-0.639392				CsaV3_3G013740		3.75073	3.8334	4.21892	5.29331	7.34624	5.89414	0.00305914	0.604011
CsaV3_5G030560		18.0403	18.7607	21.6934	15.8162	10.7235	13.6074	0.00957409	-0.597651				CsaV3_6G044040	1.66948	2.23673	1.02694	0.548646	0.728081	0.790787	0.00121762	-1.25696				CsaV3_3G046960		0.64831	0.810865	1.22623	1.76386	1.6814	1.63753	0.00690557	0.865638
CsaV3_4G024460		17.4757	26.9364	16.6403	35.0551	38.1302	27.0242	0.00319065	0.662653				CsaV3_7G006050	25.6057	21.6316	23.7975	36.5269	33.3536	41.081	3.18688e-06	0.63048				CsaV3_3G039970		7.54045	8.85893	8.33253	11.865	14.4154	12.7774	3.68598e-05	0.617867
CsaV3_4G035450		9.21655	12.9191	10.6078	22.2796	17.1253	15.9797	5.54016e-05	0.703421				CsaV3_3G006290	6.18846	7.43591	7.05671	12.1537	13.8322	14.3248	4.30836e-07	0.950943				CsaV3_7G026300		26.0745	31.1695	17.829	16.0797	20.4926	13.1006	0.00545782	-0.640042
CsaV3_6G043190		37.068	18.9517	23.4668	10.9874	14.463	15.8347	0.000768819	-1.01382				NewGene_229	0.619339	1.00985	0.812778	1.3935	3.36728	1.55744	0.00392874	1.38332				CsaV3_3G005400		0.957299	1.7676	1.46399	4.17263	2.28348	2.70064	0.00514711	1.086
CsaV3_1G031200		4.39482	9.28679	10.705	18.876	16.7077	11.9244	0.00242443	0.918888				CsaV3_1G012520	0.075532	0.278088	0.152514	0.404529	9.32604	1.49391	0.000331144	4.47003				CsaV3_6G049500		5.06043	7.81385	4.94527	11.7426	9.29629	7.61735	0.0038461	0.645144
CsaV3_1G000670		68.0239	62.0501	68.9313	93.8184	130.832	178.912	0.000119516	0.97274				NewGene_876	4.36346	2.13195	2.69541	0.597437	0.621172	0.055159	2.13015e-05	-2.71672				CsaV3_5G010180		4.29797	5.1597	4.63271	12.5758	6.47354	10.4393	5.31933e-05	1.02626
CsaV3_1G010980		28.3091	18.1944	31.4555	15.7502	14.0977	13.1954	8.27745e-05	-0.921316				CsaV3_3G030270	15.3295	14.8203	15.8156	31.7181	28.3289	30.0855	8.34617e-22	0.956554				CsaV3_6G037500		7.6149	7.5389	7.57606	4.27418	5.13088	4.74417	7.65643e-06	-0.727216
CsaV3_5G038200		19.4796	14.4579	18.3838	13.3687	11.045	11.6036	0.00111721	-0.603376				CsaV3_2G002960	9.17079	8.57186	8.77438	4.36907	3.32456	6.70696	0.00162614	-0.897714				CsaV3_1G042880		42.7944	120.279	76.9955	40.5844	50.9495	28.3937	0.00111262	-1.02664
CsaV3_1G038750		60.0862	26.1891	36.3496	17.6795	21.1602	23.1664	0.00109925	-1.05759				CsaV3_6G050110	40.325	29.7886	27.539	23.489	19.0302	21.2778	0.000708907	-0.630028				CsaV3_5G025230		19.1937	17.2172	14.3266	34.3312	28.1593	19.8946	0.00288582	0.64389
CsaV3_7G024830		4.48491	4.99241	5.78338	3.22512	2.94223	3.52628	3.52074e-06	-0.705023				CsaV3_7G002080	27.1126	28.5428	28.1647	43.2713	43.3599	40.5457	1.02404e-06	0.588822				NewGene_1162		4.51992	4.0507	5.29188	5.80681	9.17162	7.20143	0.0092013	0.689043
CsaV3_7G008140		0.836613	1.0374	0.399177	2.0923	2.27222	1.16602	0.00847865	1.21467				CsaV3_7G002490	5.63835	5.13383	6.71477	10.5559	8.56016	13.3011	5.30856e-05	0.874892				CsaV3_1G031470		14.7737	18.9823	10.5202	11.1657	8.22209	7.37187	0.00197423	-0.768603
CsaV3_5G013690		4.6658	5.02571	3.67908	10.4261	12.0373	7.27568	3.72291e-06	1.09137				CsaV3_1G002060	1.38655	1.31911	1.83769	2.01928	3.70656	6.64933	0.000489806	1.44462				CsaV3_6G015120		54.4976	59.2172	68.7613	28.5648	15.9539	18.4214	1.21856e-12	-1.58066
CsaV3_3G044450		4.60699	4.31932	4.40237	1.91753	3.46901	3.13393	0.00764036	-0.69539				CsaV3_4G004980	5.14073	4.09538	8.93844	0.873746	1.04808	1.31991	1.04151e-07	-2.49415				CsaV3_4G036740		4.93371	5.21335	5.05085	3.92247	2.63913	2.54327	0.00103212	-0.779143
CsaV3_6G039090		23.6737	18.1219	25.8882	3.38263	7.99348	12.9455	0.000295785	-1.51579				CsaV3_3G018610	128.456	123.608	106.155	48.9837	42.5734	40.2504	7.15702e-27	-1.45876				CsaV3_5G031570		32.0045	36.7534	33.7917	20.5905	22.9671	18.3112	4.75129e-11	-0.771933
CsaV3_2G017030		75.5478	70.4178	62.3201	125.105	103.058	107.366	3.76247e-05	0.624496				CsaV3_5G033710	2.70726	2.48523	3.28577	5.31979	5.6097	5.77627	4.94436e-06	0.965727				CsaV3_5G026580		8.96697	7.0794	3.64185	2.12725	1.64061	3.81078	0.00109589	-1.4071
CsaV3_6G009090		23.9559	22.2593	30.8229	5.89784	12.9518	19.634	0.0073494	-1.03695				CsaV3_3G035610	5.61758	4.51479	5.13823	11.3051	12.7783	19.8686	8.01043e-09	1.51527				CsaV3_6G048340		13.0883	13.9406	10.9958	8.58502	9.08257	7.84559	5.05976e-06	-0.619599
CsaV3_3G042140		7.79388	13.3435	10.3265	41.9143	23.4261	28.812	7.43006e-10	1.52858				CsaV3_3G032640	1.70124	1.78135	1.94085	3.27786	4.43339	5.65825	0.000156349	1.28619				CsaV3_1G000720		2.8483	3.66328	4.26297	7.17198	6.14684	6.90717	0.000103946	0.872074
CsaV3_6G042390		5.85812	13.1921	7.63872	21.4979	15.9747	14.6097	0.00114293	0.917931				CsaV3_5G032190	32.3266	32.888	43.5763	19.377	16.2952	18.2162	2.076e-10	-1.02875				CsaV3_6G043240		15.8011	8.68099	9.20145	7.13118	3.68202	7.14048	0.00410992	-0.962412
CsaV3_2G009690		1.51343	1.50304	1.76074	3.00207	2.62027	2.83858	2.89236e-06	0.767966				CsaV3_5G038770	6.12964	5.25475	5.54368	3.67489	3.59272	3.64904	7.0657e-05	-0.64519				CsaV3_5G036600		29.3729	22.576	26.4782	40.2513	57.7624	75.4521	1.85193e-05	1.10571
CsaV3_1G003310		17.3881	7.33791	7.11036	4.16505	6.16312	6.14356	0.00789322	-1.02985				CsaV3_4G034400	8.93828	7.28959	4.14186	17.2071	15.3348	16.189	9.26799e-06	1.24185				CsaV3_6G008940		1.06857	1.30568	1.62508	4.95428	3.75198	3.54812	3.81231e-10	1.56512
CsaV3_3G039980		2.41123	3.38902	3.38864	3.88143	6.54265	6.41872	0.0061301	0.831227				CsaV3_UNG044290	15.553	9.46072	14.311	27.2085	21.4347	27.529	6.72954e-05	0.936626				CsaV3_3G032730		6.37217	4.47159	6.14786	2.78128	3.59786	4.20414	0.00871586	-0.727347
CsaV3_7G032870		3.21718	2.35995	2.51308	0.760535	1.24606	0.930487	1.01377e-05	-1.52129				CsaV3_5G030100	21.0246	16.081	15.9642	30.9933	26.75	33.3388	2.0763e-05	0.76457				CsaV3_7G025040		39.1602	63.2234	42.483	111.037	76.5455	91.5135	4.24148e-06	0.913935
CsaV3_6G001160		3.16869	1.21071	1.84493	0.783936	0.702505	0.83571	0.000127367	-1.5001				CsaV3_1G002500	9.24331	8.18339	9.50376	12.7072	12.6763	15.4569	0.000292329	0.589511				CsaV3_6G006700		13.5509	7.22372	9.06613	4.06477	6.99615	5.52293	0.00563921	-0.90561
CsaV3_1G035970		13.0106	22.4992	13.9132	621.371	24.2174	17.9251	0.00883956	3.64689				CsaV3_2G030360	24.5922	18.4642	17.6126	50.5668	28.6194	35.4519	9.25081e-05	0.892212				CsaV3_3G013660		3.37223	3.59823	3.783	2.69694	2.13584	1.8331	0.000355278	-0.7347
CsaV3_2G031560		3.50134	5.88577	4.07984	9.41252	7.87749	5.7868	0.00252608	0.724118				CsaV3_3G008180	2.42193	2.69227	3.39782	3.74165	6.43268	6.76558	0.0020794	0.99247				CsaV3_5G002520		4.34255	7.64299	6.88567	2.88313	2.10124	2.59173	9.12702e-08	-1.34271
CsaV3_4G006030		2.20948	3.5879	3.4918	5.20182	4.59068	4.85114	0.00191075	0.611203				CsaV3_1G040650	30.7676	37.8538	31.8991	42.4718	61.7951	50.0502	0.00459486	0.613528				CsaV3_6G042940		24.7451	28.7888	25.8639	45.7579	37.604	44.7711	5.67522e-07	0.652212
CsaV3_1G033900		12.8473	17.8121	19.5399	2.70882	9.07089	10.0193	0.00545017	-1.22982				CsaV3_6G047320	19.1055	21.9765	27.9771	40.1641	29.0858	36.2394	0.00202678	0.591412				CsaV3_7G026220		2.00156	3.43769	2.28259	8.65087	4.1989	7.53939	1.19237e-05	1.37039
CsaV3_1G028360		10.9359	7.82301	12.8553	3.39686	6.48189	4.34112	0.00723284	-1.2069				CsaV3_6G046740	25.844	24.6656	23.2372	12.9146	14.7076	20.825	0.00386002	-0.614748				CsaV3_6G038150		0.319865	0.491326	0.338331	1.35018	0.88439	0.809067	5.27295e-05	1.35834
CsaV3_1G011970		1.58953	1.05797	1.21979	0.49482	0.63429	0.510346	0.00154962	-1.29971				CsaV3_1G037590	1.76475	1.76744	1.48055	2.443	2.48921	3.55544	0.00178871	0.747642				CsaV3_3G047160		7.1287	5.59157	6.0817	12.7109	8.14935	10.8499	0.00152213	0.704886
CsaV3_4G025090		25.8511	31.1418	26.5093	47.7945	36.9979	46.3168	8.29858e-05	0.596812				CsaV3_7G008860	42.9856	43.2832	41.5124	28.9602	27.0598	23.6153	8.92756e-08	-0.696528				CsaV3_5G039530		0.622977	0.910816	0.798885	1.79511	1.56251	1.211	0.00169412	0.919173
CsaV3_1G013410		148.814	82.851	119.159	43.4877	41.2765	44.3143	6.62468e-10	-1.51195				CsaV3_5G036170	23.1934	26.8194	23.995	39.2753	42.1176	45.7259	2.50802e-06	0.769502				CsaV3_2G035740		3.08838	2.78515	2.06099	1.40882	1.76769	1.67005	0.0052219	-0.755419
CsaV3_5G028420		177.151	83.0462	98.1512	32.6342	76.7795	71.048	0.00707312	-1.05599				CsaV3_5G025710	21.315	17.9224	19.8103	11.9005	11.396	10.79	5.54164e-11	-0.80496				CsaV3_5G020120		1.38847	2.16925	2.44857	2.92667	3.14878	3.55281	0.00424384	0.650227
CsaV3_3G018800		8.24152	11.0621	9.89355	19.333	14.2158	12.0496	0.00282884	0.585251				CsaV3_3G045960	9.38549	6.52562	8.77511	4.82619	5.03393	6.23981	0.00248365	-0.624762				CsaV3_4G002340		77.736	84.2198	57.4541	55.4575	41.6533	38.6387	0.000131005	-0.73951
CsaV3_5G031190		1.75348	1.88177	2.25557	0.809707	0.838516	1.28065	0.000689245	-1.05154				CsaV3_1G032340	2.54945	1.52939	3.37743	8.16714	9.73715	8.47781	4.61523e-10	1.81673				CsaV3_1G001380		23.9267	25.9169	27.2447	53.0955	33.8988	44.8787	8.51518e-05	0.733558
CsaV3_6G038160		27.0531	2.72896	7.63432	0.33134	0.992834	1.76877	0.000602728	-3.6745				CsaV3_3G033750	24.2197	24.2415	25.3628	12.2765	18.0957	15.2126	0.000780596	-0.698404				NewGene_1998		1.04286	1.46295	0.974395	0.303831	0.362639	0.451127	0.000333883	-1.65447
CsaV3_6G050900		48.102	57.7383	48.7255	69.2238	93.0161	79.4153	0.000413308	0.59476				CsaV3_3G006550	43.4851	40.7862	46.7154	21.9068	27.5079	28.6141	1.37129e-05	-0.753141				CsaV3_1G000710		4.19659	15.2907	7.08067	36.6912	26.5646	53.1647	0.000321079	2.13129
CsaV3_1G045750		13.4943	11.5121	15.4053	7.55848	8.95983	9.77116	0.000407842	-0.673069				CsaV3_1G011950	23.6054	27.3869	21.6038	15.7978	15.3733	13.6196	4.74218e-05	-0.71124				CsaV3_6G004880		1.81789	3.42275	2.70333	3.65782	4.67582	4.157	0.00839228	0.623365
CsaV3_4G025700		37.4302	12.6498	12.8289	5.68794	10.7796	9.92081	0.007186	-1.33705				CsaV3_1G012750	3.56456	3.52582	4.18855	6.94815	6.03973	7.85285	1.63141e-06	0.870714				CsaV3_6G006950		0.887626	3.25661	1.64644	12.0741	5.39249	6.61668	2.55511e-06	2.03279
CsaV3_6G006900		8.75502	8.34434	7.84924	16.3411	10.3879	12.6887	0.00283952	0.595163				CsaV3_UNG208910	2.91521	3.55717	4.19275	2.13823	0.942124	0.923779	0.0058107	-1.42455				CsaV3_3G044180		0.560528	0.802611	0.654466	2.4348	1.30105	1.03573	0.00106056	1.1861
CsaV3_3G027970		15.658	5.09077	5.71616	2.56086	2.34142	2.09605	4.91247e-06	-2.01262				CsaV3_6G051870	41.2924	36.1489	45.4731	20.7402	11.95	24.3119	4.6954e-05	-1.12919				CsaV3_4G032400		0.790678	1.84154	1.38932	5.12773	2.73819	2.8664	0.000203374	1.38104
CsaV3_3G005070		17.6567	15.013	12.7892	41.266	32.0793	29.4171	1.03889e-07	1.1074				CsaV3_3G038810	25.8522	23.1511	25.681	14.2619	15.2311	12.5089	5.18453e-09	-0.840115				CsaV3_6G041600		959.861	787.153	592.779	533.856	512.649	480.955	0.000649387	-0.66672
CsaV3_3G004850		5.12595	6.33378	6.53516	8.75868	11.4402	8.29574	0.00152654	0.611789				CsaV3_3G048460	41.722	46.6503	47.7338	35.4153	19.7275	16.9155	0.000285676	-0.946359				CsaV3_7G001450		81.8497	89.9642	67.899	50.2366	61.6248	48.5335	4.50552e-05	-0.622662
CsaV3_3G015790		11.1005	10.259	11.175	21.8797	19.5048	16.9636	9.60142e-08	0.780482				CsaV3_1G040410	13.1161	10.8127	10.1051	8.08279	6.72923	7.64126	8.07436e-05	-0.615335				CsaV3_5G010560		2.43363	3.43218	2.08765	4.64828	8.89455	8.999	4.0544e-05	1.4636
CsaV3_3G014770		11.3242	12.2804	8.63759	26.9375	41.5113	29.8564	2.31573e-10	1.55272				NewGene_1404	1.04609	1.49484	0.848768	7.21262	5.6196	4.11169	5.93624e-09	2.31559				CsaV3_1G038650		5.12404	4.87234	6.12762	10.1693	10.3585	7.28196	0.00010582	0.735299
CsaV3_7G023680		3.14396	5.3664	4.17161	9.70209	6.64165	5.29102	0.00542966	0.715567				CsaV3_3G018790	12.0375	7.35253	9.23324	4.87213	3.64732	4.12597	1.93335e-07	-1.19358				CsaV3_6G041060		38.624	28.7222	36.9187	15.5228	30.3295	20.8059	0.00724389	-0.695707
CsaV3_5G003580		2.55432	1.48548	1.92552	3.9704	5.89307	3.4952	0.00340538	1.08666				CsaV3_5G032870	23.4343	24.1354	26.1078	84.5005	31.7245	48.6231	0.000137779	1.12485				CsaV3_3G006650		29.2082	18.97	26.1307	10.8486	18.4773	9.68559	0.000387309	-0.989883
CsaV3_5G001690		1.63413	3.43545	3.22912	8.31078	5.23388	4.00193	0.00264884	1.02848				CsaV3_3G013670	2.19162	2.42782	1.93473	0.408802	0.434187	0.870422	6.16603e-07	-1.9402				CsaV3_7G006990		34.6068	32.0275	44.3733	18.618	19.4235	17.9132	9.81254e-09	-1.03299
CsaV3_7G008300		0.239687	0.476701	0.081741	1.09125	0.681688	0.770577	0.00980293	1.61562				CsaV3_3G035930	8.97609	7.53916	8.63739	12.9865	13.3344	14.7765	4.57065e-05	0.696712				CsaV3_3G018700		3.48464	5.33516	4.9223	6.48813	7.20594	7.81203	0.00659148	0.612215
CsaV3_7G032700		14.1201	10.8486	12.1813	1.80671	4.8479	8.04101	0.00236972	-1.37908				CsaV3_4G017300	121.126	118.194	106.142	87.1618	68.4112	65.1069	3.05427e-06	-0.665695				CsaV3_6G048970		137.65	120.572	144.29	185.801	208.005	281.843	0.00053174	0.709089
CsaV3_7G030700		19.7277	11.6344	18.8897	7.73599	10.2099	9.96438	0.000759352	-0.909897				CsaV3_5G038920	7.75506	6.35848	6.45311	11.9054	12.9342	15.4764	3.22444e-07	0.961884				CsaV3_1G002410		1560.76	1191.13	1120.66	680.307	1002.33	839.282	0.00144284	-0.668517
CsaV3_3G046760		107.134	54.374	62.4091	23.5174	41.6405	42.9139	0.00234997	-1.11726				CsaV3_3G012230	3.46146	2.21326	2.50225	10.2041	7.31464	4.17797	0.000146891	1.38231				CsaV3_4G030390		2.51387	2.57974	2.42088	5.23955	3.44936	3.37439	0.00654291	0.635333
CsaV3_7G008510		15.2742	13.5263	16.4164	7.25947	8.4827	9.67338	0.000928644	-0.884326				CsaV3_5G031750	49.9218	45.7492	50.922	25.4906	18.7097	14.2723	1.1374e-10	-1.34597				CsaV3_3G008090		1.62197	2.69748	1.83655	4.6963	3.13565	3.39844	0.00415885	0.828886
CsaV3_7G003360		10.5419	5.75584	6.83266	1.84797	4.06647	4.49034	0.00388393	-1.2102				CsaV3_6G042950	0.554306	0.746514	0.596424	1.86482	3.05411	4.2307	3.33601e-09	2.25882				CsaV3_3G005760		4.49859	4.79222	5.9002	31.9574	21.6718	12.8265	3.7579e-13	2.07263
CsaV3_5G001520		36.1725	14.3882	14.8656	12.3977	9.73541	11.6734	0.00515436	-1.04134				CsaV3_5G015700	88.4183	83.7349	89.8475	47.6056	57.2084	42.6155	1.28432e-05	-0.835931				CsaV3_3G044920		15.8298	19.0505	14.4027	11.1648	11.534	8.59763	8.07172e-06	-0.699476
CsaV3_3G019060		4.2876	1.26506	2.86434	1.40892	0.813958	1.30697	0.00696601	-1.33196				NewGene_676	5.77265	5.44819	4.27668	1.65309	1.37927	0.309874	3.72751e-05	-2.21661				CsaV3_5G036750		7.78977	10.4556	10.0018	5.53333	7.04622	5.06666	3.91217e-05	-0.720166
CsaV3_3G033030		8.39416	4.84415	5.05313	12.2616	11.8141	9.74915	0.00293619	0.809564				CsaV3_7G032950	1.86721	2.3667	2.14424	1.10905	0.925133	1.54599	0.0068875	-0.84362				CsaV3_7G034440		0.439077	0.711913	0.618036	1.80115	0.954221	1.01034	0.00270905	1.04742
CsaV3_2G001220		67.3889	65.0788	71.7926	30.7159	46.2669	51.2813	0.00292481	-0.719048				CsaV3_5G033860	4.39135	3.21157	2.5066	1.20563	1.06523	0.809694	8.27929e-05	-1.70029				CsaV3_5G001480		6.47158	8.63417	11.9242	16.3519	15.1809	19.1071	0.000221106	0.872993
CsaV3_5G038980		14.0527	17.1662	24.513	8.38205	13.6431	10.0604	0.00117433	-0.838405				CsaV3_6G042170	5.3861	5.36502	5.5023	7.59292	7.50793	11.2695	0.00354209	0.683247				CsaV3_6G040550		1.94001	1.67306	2.07885	5.7784	5.44769	7.3419	3.50034e-15	1.66511
CsaV3_6G039870		12.5068	8.05119	8.8806	4.18192	5.83332	6.4622	0.00131096	-0.898841				CsaV3_6G044780	1.22654	1.24493	1.84342	0.491528	0.830618	0.625188	0.00263388	-1.15082				CsaV3_6G045690		3.07372	3.12128	3.16058	1.66167	1.32207	1.36248	1.85961e-09	-1.14697
													CsaV3_6G046460	7.21943	5.62277	7.23631	9.51449	11.3915	12.1073	0.000140429	0.710874				CsaV3_6G046640		0.307666	0.777985	0.775877	1.01257	1.76036	1.25151	0.00953152	1.07154
													CsaV3_3G047170	46.7397	41.4434	45.4703	83.5824	78.6854	112.206	5.06322e-09	1.02613				CsaV3_2G003610		86.0688	56.2855	66.2831	47.9026	53.6469	38.8693	0.002899	-0.630674
													CsaV3_2G004950	12.9951	7.31172	9.77782	6.35626	4.49322	5.22548	0.00788601	-0.918863				CsaV3_3G047020		3.16082	4.11012	2.94487	6.0051	4.79608	5.50098	0.000957757	0.637408
													CsaV3_4G002350	87.1272	70.962	68.3067	183.322	92.0242	117.739	0.00103072	0.76677				CsaV3_4G003720		57.8066	60.4309	64.6031	67.4935	112.621	113.848	0.00288963	0.649793
													CsaV3_7G002950	126.381	154.926	112.386	290.345	236.886	277.21	2.12307e-09	1.01166				CsaV3_2G021090		0.793949	0.958425	0.633872	1.24712	1.53713	1.32286	0.00540345	0.742677
													CsaV3_3G034730	7.47749	10.4938	6.20413	2.57844	3.26574	1.72514	7.18906e-05	-1.67845				CsaV3_6G006670		0.250021	0.319222	0.195213	0.89365	0.69385	0.381819	0.00185823	1.3089
													CsaV3_3G031920	104.076	92.3883	89.3693	48.2215	50.8193	45.6126	5.07173e-14	-0.993103				CsaV3_UNG196500		5.49642	14.3506	17.6622	4.42509	3.66546	1.39519	0.00019016	-2.01283
													CsaV3_7G007520	11.8081	8.1354	8.78342	15.9728	12.7518	19.5205	0.000976206	0.733682				CsaV3_6G045860		0.429006	0.575363	0.577777	0.842808	1.70823	1.83081	0.000625294	1.43513
													CsaV3_2G007730	37.783	39.3839	38.5526	50.0067	60.9974	70.0464	0.000358546	0.638404				CsaV3_3G007960		4.76769	7.25418	5.58513	10.0361	8.56456	9.61765	0.000913125	0.645814
													CsaV3_6G021830	7.44276	7.55606	7.72781	3.28534	3.83745	4.77199	6.49917e-06	-0.941476				CsaV3_3G043680		8.9182	7.82089	11.1878	5.76905	5.64005	5.43123	0.000613954	-0.776845
													CsaV3_7G019880	60.196	43.5057	44.1844	73.4529	62.483	102.918	0.00554731	0.677961				CsaV3_2G035360		23.3158	29.711	23.2065	82.2237	34.9649	37.985	0.000941572	0.977138
													NewGene_1196	2.76682	2.2613	1.37302	4.30572	3.03416	4.14383	0.0045889	0.860948				CsaV3_1G040210		10.6267	9.46293	9.88537	13.2134	19.504	23.9709	0.000420688	0.881786
													CsaV3_1G042220	7.59382	5.69981	6.93243	13.375	8.19627	10.477	0.00179197	0.641803				CsaV3_1G046680		557.615	501.961	409.845	313.719	353.644	335.564	0.000187466	-0.597056
													CsaV3_2G011770	0.692762	0.376934	0.460023	0.925062	1.36534	1.99733	0.000820995	1.47739				CsaV3_6G031280		1.44456	0.47614	0.962269	0.291589	0.420402	0.422541	0.00532316	-1.41146
													CsaV3_4G006860	58.4395	62.704	65.6659	38.6277	35.0544	36.5	8.03658e-13	-0.776517				CsaV3_6G007840		1.65774	2.05807	1.82548	6.02182	3.01159	4.24707	0.000129081	1.21721
													CsaV3_4G004590	4.47506	4.11002	4.8548	3.57833	2.52451	2.32617	0.00125096	-0.692294				CsaV3_7G026520		8.66932	10.0551	8.84573	7.96801	6.51901	4.29306	0.00532169	-0.603249
													CsaV3_3G014510	6.71963	5.66644	5.36325	11.2863	7.24789	10.2271	0.00180777	0.674833				CsaV3_UNG209280		3.38343	4.16498	10.8549	1.99987	1.69845	2.28389	0.00107912	-1.64859
													CsaV3_6G024070	15.8439	12.6628	18.5265	46.0306	19.4003	43.3676	0.000124299	1.18128				CsaV3_6G045760		14.0622	11.3269	15.2799	9.66015	9.11272	5.37709	0.000802082	-0.810815
													CsaV3_3G002180	17.741	16.8082	14.8684	10.0793	8.6633	6.41234	5.77736e-07	-0.990551				CsaV3_6G005300		10.0449	12.5577	11.9009	4.23913	8.32907	6.55064	0.00166545	-0.890278
													CsaV3_5G032930	2.05267	3.87893	0.724361	0.089795	0.254759	0.336497	2.73451e-06	-3.29092				CsaV3_1G005600		285.975	367.054	244.851	98.3989	192.7	145.158	1.52898e-05	-1.0755
													CsaV3_3G038170	25.9597	22.4711	24.9283	37.1984	30.2104	49.45	0.000883832	0.656847				CsaV3_4G024750		11.8894	11.5275	14.5651	23.4751	17.8499	18.8757	0.000491421	0.619001
													CsaV3_2G014910	15.7411	16.1299	17.6596	28.4923	23.9049	33.9298	1.89016e-06	0.78562				CsaV3_3G036860		14.2181	20.1499	18.8341	8.46767	13.473	5.53169	0.000942217	-0.998856
													CsaV3_4G028830	18.9977	15.849	16.3282	11.6739	10.6418	8.47113	1.54111e-05	-0.746919				CsaV3_6G039090		88.4688	49.0729	46.5252	25.6289	28.219	24.4897	1.45121e-06	-1.29452
													CsaV3_5G033990	25.9421	31.1397	21.3302	11.7107	5.20063	9.21031	1.83358e-05	-1.60007				CsaV3_2G009690		2.37148	4.47566	3.31678	6.64006	5.29653	5.4094	0.000638899	0.740018
													CsaV3_3G028420	0.78601	0.897147	1.04026	2.32502	1.60218	2.08722	0.00025019	1.11312				CsaV3_1G007760		0.189589	0.079281	0.110872	0.375866	0.415496	0.286917	0.00367817	1.41285
													CsaV3_4G032410	6.97091	9.72971	7.49982	3.32261	4.49139	3.57849	2.09664e-05	-1.09501				CsaV3_3G040160		4.29733	11.1988	9.47248	15.1842	15.6503	22.1717	0.00385857	1.06012
													CsaV3_6G041610	11.4308	11.0856	10.5012	6.47066	7.45034	6.63881	2.27545e-06	-0.692051				CsaV3_7G022940		9.71062	10.4104	10.5548	7.40646	8.88211	4.45409	0.00600633	-0.616621
													CsaV3_2G028650	143.224	134.631	111.137	49.5862	67.5805	56.2069	4.29637e-09	-1.17084				NewGene_1231		7.97579	12.5119	9.4199	23.809	15.2517	11.8314	0.00501941	0.723954
													CsaV3_6G045620	2.72844	3.56244	4.24704	14.7774	4.71478	9.98536	6.67754e-05	1.44514				CsaV3_3G029850		2.54581	4.5987	2.74629	6.13133	6.4926	4.61135	0.0048331	0.763891
													CsaV3_3G046100	13.1472	13.2724	11.4726	7.41605	6.89233	8.66976	6.13202e-06	-0.735197				CsaV3_6G008200		36.5869	42.6614	32.3733	25.2145	24.7132	24.1664	1.23359e-06	-0.630673
													CsaV3_6G004150	3.42924	2.74059	3.14953	5.82916	5.0732	4.31927	0.000955868	0.692238				CsaV3_5G023170		3.03121	4.87091	4.06575	2.13594	2.61054	2.12527	0.000463028	-0.835302
													CsaV3_2G032130	17.4767	14.0041	12.7666	2.14961	2.54267	2.28222	3.06501e-39	-2.67147				CsaV3_3G016740		236.241	262.698	181.009	82.2017	131.886	101.503	6.73061e-08	-1.14746
													CsaV3_1G033180	3.9134	4.28231	4.13636	1.25457	2.1812	2.38286	0.00410901	-1.08144				CsaV3_1G034620		12.9638	12.9657	9.07363	6.30896	6.7577	5.75506	0.00204649	-0.934851
													CsaV3_7G028580	7.6275	7.31271	9.05627	17.4206	13.0373	14.8038	2.86737e-09	0.896483				CsaV3_1G007040		34.1514	28.9822	32.7079	59.2911	48.847	44.7133	5.3222e-05	0.621828
													CsaV3_4G024030	2.60969	5.21199	1.14722	0.815892	0.73054	0.81105	0.000350519	-1.93906				CsaV3_4G027000		2.584	2.86937	3.01577	6.74251	3.88351	5.40875	0.0013336	0.877131
													CsaV3_7G013800	1.0347	1.01728	0.26655	3.65197	4.06773	4.67242	0.000111798	2.39912				CsaV3_3G025010		6.38197	7.471	6.90087	4.69347	4.14042	2.47574	3.99874e-05	-0.925108
													CsaV3_4G006270	1.6391	1.16343	1.98957	0.904887	0.797059	0.89686	0.00257966	-0.893366				CsaV3_2G013160		19.2793	13.4967	17.3843	10.4488	12.0631	8.16007	0.000346286	-0.767788
													CsaV3_2G005210	1.65978	1.35515	1.19497	2.79634	2.36909	2.10336	0.00353671	0.771097				CsaV3_4G033660		1.50257	2.30883	1.94383	4.13293	2.83094	2.52455	0.00624096	0.679102
													CsaV3_7G034010	20.9778	18.3423	16.6478	27.5731	26.7596	31.6553	6.5319e-05	0.607062				CsaV3_5G008950		37.8878	18.9186	30.4468	69.7313	47.6253	43.4404	0.00476452	0.814421
													CsaV3_1G011530	0.609945	0.260531	0.454289	1.18774	1.16054	1.47424	0.00035993	1.50239				CsaV3_6G003560		4.99332	6.88084	4.56964	13.6777	9.75113	11.7998	3.02454e-07	1.06276
													CsaV3_2G010610	5.31479	5.00202	3.90185	5.89684	9.54735	9.05321	0.00495917	0.782198				CsaV3_1G003800		7.10771	8.34998	5.87141	3.83871	5.59708	3.54345	0.00115883	-0.761873
													CsaV3_6G023880	1.30711	1.31288	1.46968	3.46437	1.86132	4.56002	0.000188532	1.24597				NewGene_909		2.34458	4.1555	3.22204	8.86686	5.45315	3.8811	0.00564711	0.900486
													CsaV3_4G025810	17.7433	19.1521	19.342	15.1732	11.1666	9.77872	0.000707857	-0.659781				CsaV3_3G027970		9.36077	5.60252	9.44805	4.19267	4.15156	5.6082	0.00238991	-0.854413
													CsaV3_7G004220	25.2103	24.4578	22.826	33.4168	35.235	55.7563	0.00116097	0.769084				CsaV3_2G035200		3.47832	2.29339	1.92958	0.972932	1.62407	0.811698	0.00136726	-1.22964
													CsaV3_2G019730	13.464	12.5645	13.7525	19.237	18.0862	28.0234	0.00100237	0.703007				CsaV3_7G023680		2.48082	4.29563	3.35521	6.51364	6.09491	4.61469	0.000444972	0.728896
													CsaV3_2G001820	2.43107	3.43633	1.18376	0.249707	0.515444	0.079019	2.95752e-06	-3.03587				CsaV3_7G023350		1.3739	1.16269	1.21465	6.54203	3.63131	3.74199	2.20584e-10	1.83492
													CsaV3_6G022680	5.71177	5.82692	8.5366	10.1185	9.60473	12.7856	0.00979364	0.680697				CsaV3_7G008300		0.077503	0.176297	0.11273	0.924363	0.580646	0.863975	2.16116e-07	2.65819
													CsaV3_7G008030	217.628	204.335	275.377	99.8797	148.571	136.138	8.56869e-05	-0.859475				CsaV3_1G003610		0.668839	0.404539	0.649019	0.280849	0.129799	0.065773	0.00148341	-1.89571
													CsaV3_4G035350	53.7217	48.533	53.3004	31.5212	34.2777	33.2459	1.06618e-07	-0.660601				CsaV3_7G030700		28.2877	24.0658	24.2474	22.5436	15.8459	14.4458	0.00275557	-0.589652
													CsaV3_3G013570	8.23776	9.27933	9.73523	12.8582	22.0002	22.4956	4.70317e-05	1.07269				CsaV3_7G035060		3.218	4.71417	3.17449	8.16782	4.68133	5.95908	0.00825311	0.722179
													CsaV3_3G050100	56.048	56.915	61.8596	82.7129	83.6643	105.482	5.23968e-05	0.625662				CsaV3_6G004400		21.4521	20.5475	16.6731	11.3601	17.2896	11.1293	0.00424789	-0.609748
													CsaV3_1G002580	16.7149	14.5654	15.3977	10.9545	5.77632	6.27219	4.00387e-05	-1.04703				CsaV3_5G024200		6.91649	3.10763	3.84544	2.30133	2.30431	2.48585	0.00410451	-1.02804
													CsaV3_6G008790	1.56251	1.44933	2.44901	3.49813	2.6642	10.7196	0.00844451	1.58922				CsaV3_3G019060		47.6822	36.159	36.4117	11.7212	21.0307	21.0331	6.57339e-06	-1.20447
													CsaV3_4G021900	0.118857	0.062928	0.143571	0.733961	0.744222	1.1196	7.80979e-06	2.91				CsaV3_5G029770		30.9838	38.4174	36.0705	73.5771	49.0259	52.9023	4.96238e-05	0.692611
													CsaV3_3G046740	2.50266	2.37233	2.25315	3.95363	3.73179	5.79631	0.000151503	0.906933				CsaV3_5G038980		40.3069	30.209	34.5768	20.5135	20.1281	19.166	1.27775e-07	-0.865003
													CsaV3_4G011710	3.292	3.65048	4.91898	6.27103	6.33831	7.00794	0.00242228	0.713117				CsaV3_2G016140		8.4541	10.7852	9.22875	24.0293	14.0054	12.251	0.00160439	0.773188
													CsaV3_1G045470	4.23415	2.93366	3.16187	6.73424	4.52984	5.49452	0.00252528	0.678541				CsaV3_5G031110		15.7183	17.6601	13.1785	11.0879	11.3087	9.46177	2.5403e-05	-0.590721
													CsaV3_6G015670	25.5899	20.7607	22.1508	32.6004	28.9845	44.3422	0.0017266	0.615833
													CsaV3_5G027240	2.08966	1.82086	2.11232	8.1882	3.55259	6.33098	6.57271e-08	1.55173
													CsaV3_5G027790	102.204	93.2598	79.5417	24.2755	22.3697	10.802	2.41709e-15	-2.27459
													CsaV3_4G032990	1.13949	0.722547	0.743956	2.81064	1.94494	2.65444	1.64561e-06	1.47963
													CsaV3_1G025540	3.93642	3.57434	4.7071	8.30515	4.46117	6.73532	0.0073034	0.649082
													CsaV3_3G004240	8.79453	6.64043	7.86656	12.2201	11.7137	15.9501	0.00025378	0.762721
													CsaV3_7G032240	71.6401	68.0707	74.6641	24.1386	45.8396	51.8513	0.00418038	-0.812568
													CsaV3_4G035650	7.80551	8.61325	9.6766	4.94475	4.28565	4.71045	8.56878e-09	-0.919624
													NewGene_341	0.113845	0.397004	0.506169	6.7769	1.44053	1.28641	0.000116058	2.60076
													CsaV3_5G013850	4.82692	4.9633	4.65924	11.6625	11.3626	16.1411	5.41683e-12	1.42619
													CsaV3_6G050010	30.6612	44.9024	16.3955	9.09283	9.31863	5.38676	1.54104e-07	-1.96786
													CsaV3_1G004660	13.6778	11.7874	12.285	10.8142	6.69552	7.54516	0.0018888	-0.614556
													CsaV3_7G001250	2.11651	2.07301	1.83713	2.47432	3.11911	3.76791	0.00457425	0.62874
													CsaV3_7G022700	206.223	190.125	165.213	75.341	52.393	55.6413	3.55606e-23	-1.63653
													CsaV3_7G008230	8.82178	7.86303	7.18826	3.37788	3.3817	3.38126	5.22296e-10	-1.24383
													CsaV3_5G035110	47.0963	46.6037	36.8605	118.552	115.475	129.015	4.13758e-21	1.46191
													CsaV3_7G028420	0.940912	1.14074	0.690074	0.544485	0.391973	0.475129	0.00779715	-0.980582
													CsaV3_4G025220	0.861751	0.843536	1.12944	1.95462	5.13339	3.42717	2.72904e-06	1.89276
													CsaV3_3G014270	6.92226	6.57179	5.77101	2.64377	3.38228	4.63471	0.00456839	-0.857828
													CsaV3_1G007930	220.461	201.408	219.63	65.1205	94.5107	101.578	6.18746e-10	-1.29865
													CsaV3_5G033610	39.3506	45.6588	30.6802	13.5523	17.2481	9.55263	3.46694e-07	-1.52633
													CsaV3_3G036060	32.2904	29.0874	30.4799	19.8349	19.6507	15.762	1.03014e-06	-0.745216
													CsaV3_1G039750	15.2016	15.6536	10.9122	10.0296	7.70336	7.02295	0.000227613	-0.775126
													CsaV3_3G023500	3.85964	4.63949	3.26768	1.07895	1.72365	1.09225	1.60626e-08	-1.5956
													NewGene_1938	1.00411	1.05473	0.918664	3.0149	1.87222	2.31968	3.92065e-07	1.24492
													CsaV3_5G004950	5.22308	6.83209	5.79894	15.7653	21.5547	25.978	2.73506e-14	1.81869
													CsaV3_1G038080	181.26	167.936	181.046	75.7244	89.2997	95.7733	3.09776e-11	-1.03107
													CsaV3_4G024950	0.170722	0.138422	0.078926	0.360881	0.409827	0.660285	0.000386828	1.84944
													CsaV3_6G040730	2.69284	3.23849	3.88889	2.37423	1.84881	1.56636	0.00426578	-0.775617
													CsaV3_5G040540	81.8265	77.1318	78.2878	57.2476	51.7017	50.3633	2.91406e-08	-0.588838
													CsaV3_2G031190	2.18168	1.99648	2.33748	1.36731	0.875712	0.600182	0.00808577	-1.20369
													CsaV3_5G001290	25.2704	22.7063	23.7918	68.7165	38.3363	64.0653	5.41175e-09	1.22883
													CsaV3_1G037490	1.55158	1.07842	1.45684	0.977448	0.534252	0.757145	0.00970695	-0.871233
													CsaV3_1G007140	24.385	21.7747	24.0317	71.3925	66.2706	86.3895	2.51718e-29	1.6615
													CsaV3_6G003580	16.5593	14.6524	16.5144	33.882	25.8879	17.0844	0.00434803	0.667246
													CsaV3_5G027450	2.14382	1.104	1.12576	0.594537	0.592605	0.401982	0.00177037	-1.45901
													CsaV3_4G032810	31.9161	32.4199	23.0747	12.0802	20.3815	13.4547	0.000535	-0.929223
													CsaV3_6G013090	11.5378	10.0311	7.90307	5.74258	6.32361	6.10407	0.000341095	-0.707255
													CsaV3_3G049280	0.061784	0.030259	0	7.36241	1.54782	11.7695	9.11207e-10	7.54815
													CsaV3_2G029100	8.92227	7.64616	9.56838	3.33314	5.03691	4.53328	1.09336e-05	-1.01825
													CsaV3_3G033560	3.37837	3.65375	3.34537	5.92567	5.7595	12.1645	0.000204376	1.18885
													CsaV3_6G028390	4.83846	4.8675	5.3028	18.4145	7.33472	10.1664	0.000301308	1.2248
													CsaV3_3G047750	6.43426	5.98051	5.991	9.0491	8.04358	16.1118	0.00354402	0.836913
													CsaV3_1G029170	14.3226	14.7285	16.4983	10.7154	9.19175	9.40251	4.45143e-07	-0.651708
													CsaV3_7G016200	96.0966	130.657	120.381	106.708	40.8217	42.7273	0.00685099	-0.908464
													CsaV3_7G021350	23.6216	23.8237	22.7764	19.2718	13.893	11.7811	0.000316586	-0.665377
													CsaV3_5G012990	0.877675	0.479219	0.548696	3.77513	2.59915	3.55474	4.11267e-11	2.3598
													CsaV3_7G024650	14.7106	12.3173	14.364	24.7368	21.1059	26.2368	9.15956e-07	0.784151
													CsaV3_4G000740	0.851112	0.769188	0.889454	1.17782	2.00899	2.47572	0.00529291	1.16659
													CsaV3_1G004140	9.60736	8.12296	9.16594	18.7256	12.3577	12.8521	0.000546865	0.685297
													CsaV3_7G029580	31.7735	27.8539	22.0444	76.5221	53.6619	59.5996	2.28436e-10	1.19479
													CsaV3_3G019360	0.490501	0.287668	0.412588	0.829941	0.880972	1.3666	0.0010551	1.35705
													CsaV3_7G029630	34.5552	34.1776	35.1148	14.5969	20.3676	21.7527	1.77021e-05	-0.876773
													NewGene_1360	4.3964	4.49419	3.97243	2.68004	1.92458	1.857	0.0054005	-0.683075
													CsaV3_3G033600	14.6852	17.484	17.3154	32.7663	19.7304	23.8797	0.00284816	0.600077
													CsaV3_1G000750	8.52406	7.79871	7.0103	13.616	10.1988	12.5932	0.000132432	0.622197
													CsaV3_5G037650	17.2287	14.1383	16.0937	5.48414	5.39212	9.52885	1.04367e-06	-1.22726
													CsaV3_UNG111870	3.83878	1.99672	3.51121	5.60259	9.23044	16.6087	0.00136804	1.73773
													CsaV3_1G038290	12.9063	10.6949	8.70449	23.8969	12.1319	19.8308	0.00429432	0.762809
													CsaV3_6G049520	11.801	18.5754	18.8793	6.22708	10.6911	8.41615	0.00288925	-0.961147
													CsaV3_5G014570	0.693598	0.497011	0.326266	4.68263	6.33737	5.55886	3.84079e-20	3.41893
													CsaV3_3G001470	29.319	34.273	35.1264	45.4387	56.7115	48.8629	0.000844773	0.605137
													CsaV3_3G027790	27.9998	26.6512	26.0239	30.8388	43.9932	49.2803	0.00423193	0.617807
													CsaV3_2G017640	3.43373	3.28265	4.20599	8.20524	6.55237	4.24697	0.00561814	0.780279
													CsaV3_6G018650	55.855	59.1301	34.8507	14.2648	26.4534	20.2777	0.000298508	-1.29535
													CsaV3_2G030780	2.09857	3.21879	2.12023	7.82623	7.16254	5.32988	9.88688e-07	1.42815
													CsaV3_7G030340	3.14062	2.06288	1.0746	37.2341	42.3124	76.0236	7.35253e-31	4.61795
													NewGene_442	3.15827	3.46919	2.53571	5.35501	4.38377	8.80822	0.00301832	0.983056
													CsaV3_6G012790	22.0557	20.2735	22.1553	11.7011	12.243	9.72025	2.0144e-10	-0.948429
													CsaV3_3G048050	6.85528	5.41909	7.64753	11.2485	10.4508	13.8206	0.00205652	0.814948
													CsaV3_3G047630	182.593	189.632	202.758	101.29	152.871	127.258	0.0037529	-0.594155
													CsaV3_2G028890	20.3845	19.8208	21.3587	37.2591	35.2343	22.3496	0.00445484	0.608932
													CsaV3_3G000460	7.22606	6.72975	6.1606	16.1207	8.57429	11.2617	0.00027646	0.809806
													CsaV3_5G020050	0.966362	0.734561	0.712846	2.23766	1.14532	1.74864	0.00483455	1.06043
													NewGene_2012	1.19837	0.747192	0.998345	2.07308	2.13638	3.32587	4.39385e-05	1.33573
													CsaV3_7G000980	36.7366	35.4371	41.0312	28.8407	22.8266	22.8172	3.96008e-06	-0.621088
													CsaV3_2G004160	9.76128	10.2251	5.08187	4.58853	3.7768	2.82682	0.000250795	-1.18014
													CsaV3_1G010990	2.2989	1.9198	2.01497	3.17009	4.17195	3.953	0.000146003	0.851429
													CsaV3_7G003720	106.356	126.832	124.519	85.8987	81.5359	59.3444	0.000227807	-0.672759
													CsaV3_1G010660	9.34159	9.25529	8.86953	18.2913	12.812	14.2998	5.68585e-06	0.704207
													CsaV3_6G022600	35.5785	33.0254	33.6934	25.8001	20.0257	22.239	5.19208e-07	-0.605449
													CsaV3_5G003890	58.5661	57.8162	64.0613	80.4016	96.4582	132.924	0.000372129	0.772452
													CsaV3_5G035680	9.39512	7.07212	8.07888	4.12208	4.5492	6.47882	0.00368035	-0.702991
													CsaV3_5G038020	12.8381	11.1453	12.8962	16.2606	16.4385	27.086	0.00380652	0.686804
													CsaV3_5G035530	28.8392	32.1324	29.6992	41.7471	36.1379	62.3233	0.00686599	0.61373
													CsaV3_6G000540	1.08293	1.27242	0.923453	2.12282	1.73322	2.05715	0.000327226	0.831248
													CsaV3_4G010260	1.78273	1.40795	1.80579	2.59487	2.36443	3.78242	0.00600792	0.793928
													CsaV3_2G013890	6.41059	5.25251	7.10217	10.9521	8.52425	10.4694	7.37829e-05	0.657709
													CsaV3_2G014320	85.9813	90.2672	58.7324	20.3591	31.9324	21.2502	2.24116e-10	-1.67884
													CsaV3_6G003150	8.3935	9.81482	8.15685	5.67017	5.92437	4.19966	0.000244987	-0.751312
													CsaV3_3G012120	89.2592	76.3986	77.0007	58.6908	45.545	43.0911	1.51401e-06	-0.73776
													CsaV3_3G045300	2.97589	2.74933	2.7143	6.30288	3.67157	4.02273	0.000876203	0.703987
													CsaV3_4G037540	134.52	127.609	134.658	91.7778	76.6204	82.4448	9.96554e-12	-0.677683
													CsaV3_4G002850	33.2764	29.4064	30.3615	5.56316	7.49757	5.53466	7.564e-34	-2.32659
													CsaV3_4G008700	41.8989	42.6304	41.5585	29.9215	25.296	26.6575	8.33358e-09	-0.639091
													CsaV3_3G041320	12.1077	11.1566	12.0101	3.54944	7.8558	5.75924	0.00157757	-1.032
													CsaV3_3G023580	45.3781	43.5423	48.8614	35.5874	23.9614	29.0288	1.66455e-05	-0.658446
													CsaV3_3G036600	3.34315	2.46204	4.42099	0.940966	1.29684	1.7453	0.000127233	-1.36069
													CsaV3_2G003410	119.287	126.176	121.76	168.569	253.368	202.514	0.000154567	0.763418
													CsaV3_7G010090	16.5308	17.4497	14.9544	11.0185	12.8368	8.44373	0.00230965	-0.608906
													CsaV3_4G027750	1.12537	0.529883	0.509122	0.079164	0.122772	0.074511	2.40684e-07	-2.96539
													CsaV3_6G035700	26.3127	25.6732	25.7679	49.1481	41.0081	34.8178	2.47208e-05	0.66744
													CsaV3_1G042350	5.49345	5.8636	5.87516	9.86852	7.62484	9.182	2.47236e-05	0.612206
													CsaV3_6G018860	23.693	18.834	13.6036	31.2839	23.461	38.9699	0.00519827	0.722039
													CsaV3_2G014490	18.2883	29.0706	17.9166	10.3154	5.91169	3.65609	2.04044e-06	-1.74724
													CsaV3_1G009540	3.28281	2.14162	2.4131	6.97569	5.80091	9.60731	2.36426e-07	1.49845
													CsaV3_2G031110	12.103	10.2206	11.4701	16.3847	16.9644	18.0836	8.18469e-06	0.595431
													CsaV3_3G008640	7.13318	5.48726	5.94628	10.1346	8.12151	11.0602	0.000283747	0.643491
													CsaV3_3G042490	12.1445	15.0754	11.9355	6.76628	7.29793	5.56451	3.79656e-07	-1.00816
													CsaV3_3G022040	4.41762	3.65517	4.9026	8.28002	7.93654	10.3212	0.00303354	1.01919
													CsaV3_5G001210	6.58725	5.25098	5.71393	14.1155	8.04094	12.4713	5.037e-05	0.955857
													CsaV3_1G039010	15.4973	16.168	16.2078	21.2316	22.7686	29.78	0.000951932	0.613381
													CsaV3_3G009510	1.00296	0.880714	0.93723	2.5339	1.61048	1.23737	0.00839649	0.901477
													NewGene_1700	6.43451	7.7789	7.68492	14.8509	10.6322	13.6024	1.96163e-05	0.745009
													CsaV3_1G034270	41.6086	43.9524	45.5535	28.2396	25.7275	26.4745	1.75069e-11	-0.71952
													CsaV3_4G037320	90.7246	88.3577	81.0039	153.33	102.981	140.946	0.000319482	0.589371
													CsaV3_3G046550	1.21116	1.42013	1.3475	2.8849	1.71552	2.2156	0.00953921	0.754597
													CsaV3_5G036230	0.380478	0.282381	0.439475	1.14411	1.02179	1.37857	2.42973e-06	1.65963
													CsaV3_1G036100	19.0492	13.7849	18.3844	25.2587	29.2452	34.1682	0.00317294	0.77999
													CsaV3_1G033550	1.07836	1.36053	1.37366	1.92644	2.14602	4.01883	0.00393097	1.07642
													CsaV3_2G002700	12.8005	10.8541	12.3641	10.2562	6.34331	7.7625	0.00298659	-0.586531
													CsaV3_7G006120	252.045	299.184	563.032	686.994	703.515	637.982	0.00264226	0.854793
													CsaV3_4G037660	24.9634	21.6951	31.5574	13.5914	9.45893	10.0533	2.89763e-10	-1.25968
													CsaV3_4G033690	2.57504	2.34222	2.91819	4.52023	3.542	4.70136	8.88688e-05	0.687015
													CsaV3_3G040750	67.0807	63.6457	66.3664	36.4277	28.2684	25.3432	1.01378e-14	-1.14914
													CsaV3_6G048480	408.986	449.176	498.184	1066.56	664.988	572.189	0.000934062	0.737984
													CsaV3_4G004740	2.79483	2.87129	1.77351	3.85972	3.62332	6.16156	0.0090068	0.858459
													CsaV3_5G000340	89.267	122.049	89.944	9.86565	28.1379	23.1176	1.3523e-09	-2.29139
													CsaV3_1G040830	0.679171	1.25702	0.420844	0.085569	0.328238	0.199685	0.00391534	-1.90845
													CsaV3_1G011880	0.950648	1.26518	0.995954	2.01765	1.90675	1.63454	0.00427545	0.768473
													CsaV3_3G028130	8.8287	8.75416	6.55002	4.65109	3.67914	3.3445	2.49834e-07	-1.06571
													CsaV3_5G008110	66.1647	50.2728	66.8667	48.3893	33.263	38.9273	0.00236615	-0.62212
													CsaV3_5G003490	8.03569	9.1064	10.9844	15.5144	23.2953	19.7714	5.72339e-06	1.0558
													CsaV3_5G028160	3.13194	2.92338	2.98108	8.24073	4.62277	6.57401	3.45261e-05	1.08196
													CsaV3_3G045480	10.7488	11.6064	14.5502	16.3702	22.3874	23.6322	0.000984374	0.753383
													CsaV3_6G042500	10.8158	9.20332	11.071	12.9249	14.6496	25.9676	0.00959982	0.776986
													CsaV3_7G030610	8.73976	7.95678	9.73716	13.6963	15.2963	11.6257	0.000514795	0.610595
													CsaV3_7G035130	34.2553	38.0996	18.5287	13.2895	22.2153	9.35553	0.00650739	-1.01939
													CsaV3_1G031430	19.1992	24.5003	21.8451	7.2852	9.21449	12.6435	1.18465e-06	-1.17696
													CsaV3_5G036000	2.52719	2.90443	3.2203	5.38358	4.35477	4.72887	0.000465638	0.722262
													CsaV3_7G023000	35.748	26.564	29.667	47.2339	42.4572	52.2377	0.00336228	0.611241
													CsaV3_2G003660	11.0106	9.34441	7.43358	5.57396	5.32005	5.4047	0.000170214	-0.781513
													CsaV3_2G029020	24.8619	22.3456	22.3125	35.2313	31.1778	42.3291	7.55888e-05	0.630866
													CsaV3_3G032310	1.05373	0.943159	0.737337	3.52341	2.44192	3.95457	6.48937e-10	1.83861
													CsaV3_1G029230	2.80209	3.00254	3.07115	3.85054	4.98633	5.6225	0.00141373	0.696669
													CsaV3_3G029950	0.957478	0.499768	1.17294	1.4557	1.73022	2.10242	0.00594983	1.00086
													CsaV3_4G004120	10.5315	11.6076	12.228	11.5752	21.8915	36.1341	0.00682642	1.01731
													CsaV3_2G006900	1.99834	1.8886	2.38738	3.90921	3.1545	3.05848	0.000910494	0.670665
													CsaV3_1G019630	159.712	192.949	213.868	129.321	139.118	87.5452	0.00275666	-0.681419
													CsaV3_6G012450	3.78014	4.08763	3.44842	5.42346	7.53615	9.03858	0.00014469	0.952375
													CsaV3_5G023380	2.06425	2.64324	2.78308	2.95223	5.58812	6.22179	0.00798221	0.975719
													CsaV3_2G002950	0.812154	0.794291	0.788321	3.34278	3.82847	2.79603	4.87246e-09	2.02275
													CsaV3_7G029770	38.4581	38.2425	40.7349	27.6862	26.6301	21.4985	1.17118e-05	-0.644644
													CsaV3_1G015630	38.613	31.0128	42.1635	26.3638	23.3759	22.0661	2.42962e-05	-0.6519
													NewGene_1241	1.18368	0.914976	0.982898	3.13268	1.97541	1.81799	0.000255747	1.13211
													CsaV3_1G012980	11.4868	7.55422	12.0116	8.14267	3.60606	3.37344	0.00181962	-1.06874
													CsaV3_3G009760	6.67222	5.57255	7.46516	10.4413	11.6876	13.7248	2.1972e-05	0.854198
													CsaV3_7G031850	1.90266	2.37673	2.20566	3.48822	3.25252	3.22378	0.000511026	0.603854
													CsaV3_6G037810	43.8916	39.9193	32.3487	21.6785	22.1566	24.284	2.78942e-06	-0.781785
													CsaV3_7G007920	0.498525	0.86236	0.863531	3.96251	2.0768	2.41323	4.94419e-08	1.89207
													CsaV3_6G008230	10.6404	10.3083	9.23595	5.48422	5.99159	4.10173	1.45066e-06	-0.96506
													CsaV3_6G034540	85.9358	90.524	83.9892	38.8842	50.6893	33.7324	7.68925e-08	-1.08469
													CsaV3_6G040380	60.6433	60.2108	67.0577	28.6671	29.123	34.6745	4.59566e-13	-1.03425
													CsaV3_2G016230	12.5128	13.7903	12.1777	15.3659	28.1314	22.8981	0.00349629	0.787347
													CsaV3_UNG044240	2.64444	1.32593	1.99553	6.09854	3.8722	7.82436	0.000120204	1.55653
													CsaV3_2G013030	0.92136	0.83509	0.569815	2.31699	2.06157	2.23916	1.72729e-07	1.48552
													CsaV3_5G005600	2.20696	3.25542	2.41778	12.4575	17.0696	14.8588	2.2144e-21	2.48313
													CsaV3_3G008150	15.4415	16.0954	15.009	27.0628	28.6065	34.1385	6.14214e-09	0.936567
													CsaV3_6G045540	60.755	67.4458	70.1213	100.463	131.696	145.104	2.01854e-06	0.921736
													CsaV3_1G040600	4.24191	7.44582	2.2935	2.17815	2.12191	0.79769	0.00283155	-1.47321
													CsaV3_2G028200	20.7121	19.2428	16.0049	14.8278	8.89799	7.66044	0.000608934	-0.861258
													CsaV3_2G025000	0.726159	2.6946	0.620614	0.339871	0.459772	0.35356	0.007135	-1.79718
													NewGene_562	1.44272	1.32588	1.66234	2.75478	3.18613	2.86221	0.00724166	0.942507
													CsaV3_3G003980	3.32757	2.52028	3.43512	4.32011	4.32495	6.81092	0.00792821	0.721955
													CsaV3_UNG033160	37.5874	37.8664	40.3055	23.1277	12.0339	12.619	4.12686e-08	-1.30613
													CsaV3_6G050760	1.28093	1.94226	0.680939	14.7012	12.5597	14.4481	5.98538e-23	3.38321
													CsaV3_6G048630	3.78074	3.63485	4.19737	6.00936	7.0582	7.99294	9.47025e-05	0.848411
													CsaV3_7G010010	25.6227	23.0485	25.7657	17.7379	13.9231	12.2092	2.82163e-06	-0.779976
													CsaV3_2G031960	7.21569	5.23845	6.27554	13.9673	13.3589	15.2974	3.32607e-11	1.17374
													CsaV3_6G017400	75.4076	82.6063	70.8841	58.0753	52.3257	41.2284	0.000266923	-0.610907
													CsaV3_1G011960	21.181	28.2401	24.7431	11.4707	9.91177	7.72317	7.57128e-12	-1.36754
													CsaV3_7G016110	47.9993	37.873	41.4588	69.8936	52.156	75.1347	0.000318231	0.6138
													CsaV3_7G003440	2.94149	2.48394	1.93392	3.22596	6.16001	11.0959	0.000526348	1.47579
													CsaV3_2G026690	1.77165	2.08911	1.18953	4.53818	7.75739	6.86013	3.41385e-06	1.91451
													CsaV3_7G004140	19.2895	16.5276	22.0628	53.6884	28.6403	33.0738	3.04498e-05	0.968051
													CsaV3_4G017450	6.91314	4.89571	5.37506	12.157	8.47432	12.4375	4.53229e-06	0.926108
													CsaV3_6G037780	6.9736	10.3548	5.97531	14.8718	34.7784	21.7103	6.2229e-06	1.61776
													CsaV3_5G030370	7.79236	5.74371	6.27052	12.6501	8.73652	11.3522	0.000141122	0.705446
													CsaV3_5G038140	35.4381	36.6413	33.4143	66.6725	108.299	88.6192	4.25632e-09	1.31989
													CsaV3_6G021240	0.90219	0.590923	0.756551	1.34093	1.24116	1.4388	0.00235356	0.816278
													CsaV3_7G002270	0.461172	0.31898	0.370146	5.04021	0.331695	0.656719	0.00370289	2.29804
													NewGene_2147	0.279585	0.177495	0.526159	0.935785	1.52912	1.54649	2.48589e-05	2.07217
													CsaV3_3G046880	5.60661	6.44305	5.60766	11.9858	8.30913	9.12499	0.000393383	0.713808
													CsaV3_6G009970	6.15199	5.92677	7.91779	11.6092	11.5714	15.7806	5.93202e-06	0.950128
													CsaV3_6G008000	19.2821	17.931	18.1027	10.668	12.9354	11.2376	3.40541e-05	-0.673828
													CsaV3_5G037720	13.7364	14.906	15.6845	27.3896	20.3923	27.8237	1.28184e-05	0.750219
													CsaV3_2G012220	21.8594	23.5164	23.8414	15.8637	15.0902	14.988	4.07433e-07	-0.605239
													CsaV3_3G008050	1.74379	1.96279	1.52114	3.15089	2.65602	4.73851	0.000987402	0.995935
													CsaV3_2G034860	7.74293	7.3752	6.94706	4.50795	3.42185	4.6156	3.92823e-07	-0.831407
													CsaV3_6G041760	1.95878	2.24494	3.04368	4.10309	3.86129	5.27541	0.00138461	0.852653
													CsaV3_2G013170	45.2483	49.8274	67.6282	104.597	63.7228	102.672	0.00180593	0.713603
													CsaV3_2G017880	2.72646	4.1545	2.15778	18.1484	19.7822	10.4236	3.96019e-13	2.40049
													CsaV3_1G030930	7.63055	11.4402	6.95701	19.62	14.8399	15.5025	0.000205787	0.916398
													CsaV3_2G030540	4.27535	2.81039	4.53687	0.821363	1.14882	1.38471	7.40954e-09	-1.78959
													CsaV3_1G045370	3.66849	3.50223	3.36642	0	0	0	6.3498e-12	-8.7044
													CsaV3_6G042120	1.86444	2.19664	1.7872	3.61124	5.69512	3.4771	0.000625204	1.12114
													CsaV3_6G004020	4.45307	3.39413	4.30775	1.43924	1.65932	2.65779	0.000198134	-1.08299
													CsaV3_3G047120	7.33798	7.6866	8.5225	13.7981	11.275	11.488	1.43179e-05	0.617334
													CsaV3_2G034470	4.04809	4.90103	4.92239	6.93011	7.07719	7.75407	0.000510957	0.634879
													CsaV3_3G033350	3.2074	8.05242	2.45912	1.84116	2.34793	1.18194	0.00377378	-1.3651
													CsaV3_2G009340	37.7202	41.7387	37.0209	24.5628	26.4704	21.3424	1.15363e-05	-0.697784
													CsaV3_7G010220	19.6583	18.232	18.0562	33.2842	37.6068	47.7094	4.59912e-08	1.07485
													NewGene_2309	13.5743	10.9974	10.3596	18.4452	14.4008	16.8716	0.000521292	0.623737
													CsaV3_7G002920	30.0072	42.1023	57.2669	83.8259	99.0003	81.8258	4.93742e-05	1.02386
													CsaV3_3G034760	34.1865	44.6839	34.0011	7.62739	19.1111	18.8089	0.000199932	-1.30445
													CsaV3_3G038520	11.6031	15.363	4.71984	2.20151	0.80787	0.243367	0.000221745	-3.3352
													NewGene_1050	0.890213	0.747466	1.15201	2.35801	2.20732	2.43448	6.25151e-08	1.31799
													CsaV3_5G002960	14.0453	13.004	14.7404	10.1672	6.982	8.70493	5.41171e-06	-0.712433
													CsaV3_2G016040	6.87204	5.66892	5.72678	11.1346	6.9765	11.7412	0.00238171	0.686465
													CsaV3_4G017550	41.3322	48.2159	49.0549	7.01319	25.3421	30.1172	0.00910844	-1.13913
													CsaV3_3G045770	13.7105	17.3352	13.9624	3.3296	9.41777	7.24929	0.001205	-1.16117
													CsaV3_2G024520	3.36677	2.93206	3.54658	6.92391	3.41857	6.0941	0.00585736	0.711547
													NewGene_918	0.208045	0.184753	0.116354	0.736447	0.329166	0.357004	0.00467162	1.24732
													CsaV3_1G013210	34.6076	34.1256	38.4222	58.7456	47.695	61.9237	0.000624096	0.63277
													CsaV3_3G016780	10.4934	8.92695	11.2946	3.08199	3.47642	1.88861	6.0703e-13	-1.86879
													CsaV3_1G022930	16.6767	12.764	14.802	65.2273	20.7544	33.7575	3.22314e-05	1.39688
													CsaV3_2G016860	1.30089	1.28295	0.960211	3.7403	1.94315	2.04543	0.000566165	1.09334
													CsaV3_5G033300	8.35228	5.89056	7.60754	13.3581	15.0181	18.583	5.17041e-07	1.09557
													CsaV3_3G047320	18.257	16.3711	17.4373	10.5521	10.7085	12.8587	2.73623e-05	-0.62046
													CsaV3_4G027600	6.91407	4.51138	6.67969	14.2209	14.2064	15.2854	3.21996e-10	1.26056
													CsaV3_6G040230	5.90517	4.19844	2.8632	110.094	30.8781	34.4872	2.76508e-17	3.7097
													CsaV3_5G024390	0.36921	0.411626	0.524496	1.01122	1.06561	1.47857	2.91728e-05	1.42771
													CsaV3_3G004000	5.14457	6.59476	6.01185	7.02728	9.75402	11.6698	0.00910722	0.674285
													CsaV3_5G031530	18.6989	17.8036	17.1969	29.7287	29.4424	36.8721	9.79653e-08	0.826286
													CsaV3_2G033990	18.9018	17.6255	16.0108	29.6732	21.936	28.8788	0.00128637	0.596852
													CsaV3_1G008860	38.1553	39.2937	31.7985	30.4933	20.7535	18.7644	0.00107642	-0.665624
													CsaV3_5G006640	20.375	21.0053	19.7201	33.2683	31.9265	31.4333	1.55258e-08	0.647242
													CsaV3_7G000760	87.3125	126.915	142.431	79.7009	86.93	67.9518	0.00586124	-0.615742
													CsaV3_5G026090	6.18741	5.88775	6.4427	10.5289	8.33866	9.53549	9.22243e-06	0.599582
													CsaV3_6G050250	21.8951	17.971	22.0258	15.3478	13.7451	12.5257	4.75124e-05	-0.586257
													CsaV3_3G043300	6.97863	6.64447	6.11471	8.18481	11.847	11.1316	0.00319702	0.654922
													CsaV3_2G032100	7.42813	5.88162	6.63715	2.71976	3.83091	3.52069	1.18075e-05	-0.990075
													CsaV3_6G013760	5.46886	5.03132	5.01749	3.15939	1.94766	2.58441	1.59642e-05	-1.02923
													CsaV3_3G037770	11.5542	12.5901	12.3686	21.6147	29.8795	26.7077	8.03155e-08	1.0936
													CsaV3_4G005170	13.9719	13.8546	12.8902	21.342	17.6196	28.6112	0.000722321	0.714834
													CsaV3_2G006770	4.65574	5.27856	2.43311	0.721977	2.44364	1.34672	0.00566905	-1.43039
													CsaV3_3G034510	29.5083	29.5838	37.7317	40.0173	48.0941	57.854	0.00459755	0.585202
													CsaV3_4G026530	7.53973	3.88213	9.06031	28.35	25.2238	18.2894	3.97434e-08	1.7982
													CsaV3_2G015270	21.292	17.7289	21.3534	34.7886	29.6975	40.6258	1.51354e-06	0.785677
													CsaV3_6G007180	4.45077	3.68556	4.25924	6.51198	5.23944	7.12413	0.00376284	0.591056
													CsaV3_2G013300	24.168	27.2046	22.8644	5.07718	15.1853	14.333	0.00678965	-1.09404
													CsaV3_6G006850	22.445	21.2904	20.1726	31.0038	24.6623	41.7639	0.00407631	0.591963
													CsaV3_3G038510	4.21724	2.93749	3.49589	2.81539	13.1449	30.2249	0.000833755	2.12252
													CsaV3_4G024820	31.2411	27.8345	28.3837	52.2866	46.3621	49.8741	2.80751e-12	0.749442
													CsaV3_6G031620	28.2246	28.253	25.4362	13.7494	18.2591	20.6195	0.00172473	-0.644159
													CsaV3_6G040130	56.9611	54.1097	75.1875	118.776	114.871	151.125	5.1346e-08	1.0357
													CsaV3_2G026500	0.950861	0.751447	0.702639	0.269971	0.10803	0.306322	0.000201142	-1.80985
													CsaV3_6G000860	12.0207	12.2503	11.0047	20.578	21.8458	30.3401	5.7693e-07	1.03324
													CsaV3_UNG225770	12.3181	8.92517	10.4154	25.2642	17.1735	29.7161	2.50465e-07	1.16974
													CsaV3_1G043790	101.122	89.378	85.678	67.7164	43.7947	42.2979	4.69068e-06	-0.868477
													CsaV3_3G008730	34.9734	27.8423	36.0296	23.6602	21.8151	16.086	0.0020108	-0.694761
													CsaV3_3G011860	21.5827	29.5601	24.83	42.8026	39.7424	46.2578	3.10716e-05	0.746075
													CsaV3_7G035070	14.5479	9.57682	12.569	26.4857	21.9215	38.2321	6.23584e-07	1.22689
													CsaV3_6G000240	20.6092	23.2267	21.3246	19.1988	45.3199	68.7639	0.00782494	1.03534
													CsaV3_1G039160	21.3666	19.1245	20.9312	42.2386	28.4492	37.5932	4.12288e-07	0.797107
													CsaV3_2G036590	19.8072	19.5174	18.519	12.8474	11.8842	13.2747	1.45597e-06	-0.619067
													CsaV3_1G036070	12.3605	11.6063	12.6736	22.8977	15.1254	19.8205	0.000195148	0.636986
													CsaV3_3G037570	1.66868	2.11629	1.6557	2.43805	2.82413	3.81468	0.00844635	0.729394
													CsaV3_5G024210	29.6225	24.1643	24.5527	42.3077	34.1545	43.8102	7.10198e-05	0.602476
													CsaV3_7G006630	7.30062	8.35578	10.3924	9.02716	15.9533	27.4456	0.00816731	1.00878
													CsaV3_7G007270	11.2654	11.7381	11.0418	7.62204	5.74676	6.07319	4.49487e-08	-0.827089
													CsaV3_1G011780	2.05535	3.08602	1.66391	0.969324	0.626266	1.11631	0.000170802	-1.34548
													CsaV3_6G050040	37.7593	40.8621	35.6695	21.4911	23.0486	18.3685	5.72214e-08	-0.872849
													CsaV3_3G019070	0.640436	1.14349	2.59033	3.39535	4.09556	9.76885	0.000383901	1.96915
													CsaV3_5G032590	31.4035	34.0702	36.8073	24.2559	16.8184	19.1579	4.65095e-07	-0.785354
													CsaV3_5G002290	105.634	108.64	122.969	61.9194	96.5318	64.076	0.00813868	-0.600379
													CsaV3_3G046800	33.2917	25.1636	30.5432	59.1836	41.3014	44.1155	7.03935e-05	0.680518
													CsaV3_3G003120	1.07193	0.989902	0.769404	2.3578	3.18735	3.37991	1.45431e-08	1.64448
													CsaV3_5G029740	29.9352	26.7753	31.3238	17.2012	11.5034	12.558	1.55503e-10	-1.11338
													CsaV3_5G003650	5.45472	4.59317	5.03555	8.0602	9.48266	13.7274	3.46024e-05	1.0427
													CsaV3_5G038990	0.313573	0.332886	0.195296	0.669746	0.642795	1.19994	0.000281569	1.55178
													CsaV3_1G042150	99.2759	95.2269	94.7319	67.7867	61.586	46.7006	7.10509e-06	-0.731308
													CsaV3_5G035900	3.70937	3.57711	3.83515	11.8531	6.76987	8.79653	1.81329e-09	1.27526
													CsaV3_3G027620	26.6745	31.9969	28.7415	19.8927	17.5447	16.5991	1.45351e-06	-0.710128
													CsaV3_2G016170	3.91172	4.31976	3.94337	7.98457	6.89302	5.09212	0.00214398	0.693988
													CsaV3_6G031470	14.5474	12.5865	12.8879	8.34638	8.35956	7.77054	2.53029e-07	-0.720871
													CsaV3_2G014440	1.45827	1.2512	1.01852	2.49885	2.0235	2.14136	0.00205417	0.81955
													CsaV3_6G046430	27.4185	22.018	20.9946	33.379	37.7883	57.5759	0.000843338	0.862693
													CsaV3_3G043730	1.15944	1.3564	1.2034	2.81865	1.84129	2.90414	0.000488957	0.998222
													CsaV3_3G043880	48.0174	43.1676	43.701	21.0653	24.6746	38.7414	0.0051871	-0.682279
													CsaV3_6G038870	3.74944	3.2416	3.31552	5.53301	6.87685	6.43314	8.5091e-06	0.862683
													CsaV3_5G017200	34.288	31.3264	43.651	65.768	71.5803	74.7623	9.99574e-08	0.948148
													NewGene_161	0.864912	0.89431	1.20485	1.73606	1.75587	1.84374	0.00420401	0.897847
													NewGene_162	2.48406	3.20259	2.35565	4.98707	4.13773	5.59909	0.0010695	0.841273
													CsaV3_3G000910	4.26478	3.82254	3.48817	6.76643	6.86108	6.41736	8.29994e-07	0.779093
													CsaV3_2G003840	18.083	16.9643	18.7188	11.1392	8.8259	9.77194	5.09186e-11	-0.871038
													CsaV3_5G026250	8.88752	6.56934	6.78559	15.0735	9.88296	10.3296	0.00400654	0.642979
													CsaV3_2G019390	1.74806	1.25933	2.36179	1.95541	4.97807	6.63302	0.00368294	1.3447
													CsaV3_4G000770	12.1393	11.604	11.4415	7.52776	6.4925	6.95418	8.4633e-11	-0.761711
													CsaV3_3G038940	8.35982	6.78791	6.65969	12.9938	11.8225	15.8112	3.4455e-06	0.883913
													CsaV3_3G012820	19.0311	23.3967	21.0487	25.499	30.2233	72.2333	0.00581056	1.00245
													CsaV3_6G016350	24.4075	34.3344	26.6106	17.082	20.7722	14.7261	0.00171889	-0.708976
													CsaV3_5G028370	143.398	111.539	115.547	84.0757	79.2086	60.7819	3.6488e-05	-0.738456
													CsaV3_6G030920	20.2379	18.9754	17.1605	9.85216	10.6339	13.4043	0.000462352	-0.742122
													CsaV3_7G010140	4.66259	3.52849	2.84345	2.42733	1.57923	2.34526	0.00228727	-0.814472
													CsaV3_6G043930	4.91501	10.0793	4.13708	2.44579	2.59679	3.57305	0.00230883	-1.16523
													CsaV3_4G014670	32.47	30.0408	29.7315	17.82	16.8319	19.7522	9.95394e-10	-0.774634
													CsaV3_3G003350	77.3684	72.8814	78.8413	57.9502	43.7791	41.1226	3.66765e-06	-0.700483
													CsaV3_5G004770	47.1767	41.7986	45.0601	65.3849	65.4104	75.9834	4.05232e-06	0.614322
													CsaV3_3G028180	10.64	8.45176	9.99645	20.5162	15.2621	17.5539	3.00111e-08	0.856402
													CsaV3_3G008970	9.03435	9.13539	8.32254	6.93166	4.41817	4.08277	0.000350712	-0.802768
													CsaV3_2G015610	28.205	29.7499	26.7256	8.92502	7.40726	10.8356	1.90485e-12	-1.65248
													CsaV3_4G037700	50.356	53.8738	42.3907	19.6427	18.5339	17.8053	2.88746e-21	-1.40381
													CsaV3_4G012090	1.22293	1.11978	1.25026	2.32554	1.71598	2.01069	0.00120799	0.732398
													CsaV3_2G033910	4.31359	3.08134	3.99694	37.8738	7.3563	10.4104	6.33455e-06	2.23458
													CsaV3_5G005910	14.2057	16.2296	20.9516	11.9891	8.68434	6.85368	0.000129894	-0.92141
													CsaV3_3G044720	1.02321	1.21726	0.918167	4.50432	2.6399	5.01103	7.52736e-10	1.91312
													CsaV3_2G025170	45.7271	39.8445	43.1643	22.1497	22.5133	24.4275	8.88881e-13	-0.908708
													NewGene_418	1.18443	1.54387	1.39213	0.578937	0.263464	0.550978	0.000152481	-1.58376
													CsaV3_1G045520	105.958	130.13	127.221	94.2792	70.9193	71.0388	5.86939e-05	-0.641824
													CsaV3_7G030330	19.0071	12.8814	16.2852	725.764	77.3467	107.357	2.34786e-05	4.17216
													CsaV3_4G005240	3.45966	4.71839	2.05443	0.165646	0.38353	1.16536	0.000170799	-2.55612
													CsaV3_1G027990	9.05913	7.38317	10.4468	6.96524	4.65363	5.72705	0.00148967	-0.65149
													CsaV3_3G030460	9.37668	8.83844	8.84005	21.0058	11.2324	13.2897	0.00163776	0.722176
													CsaV3_5G026900	28.8879	29.7545	25.8639	16.5435	14.4506	13.0631	3.46326e-11	-0.955715
													CsaV3_6G003450	24.5688	20.9408	18.4067	36.2897	46.621	59.461	4.58295e-06	1.14948
													CsaV3_5G039430	2.80146	4.56535	6.1565	2.85979	0.648426	1.66735	0.00352553	-1.42459
													CsaV3_7G028620	20.4558	21.1249	21.3595	12.9113	9.79212	9.09953	1.79729e-10	-1.00397
													CsaV3_1G032750	2.38847	1.85768	2.47776	5.3715	2.77451	4.5964	0.000919759	0.896295
													NewGene_2027	2.11421	1.71979	2.31705	1.27134	0.954117	1.11677	1.6261e-05	-0.896195
													CsaV3_4G023530	16.0412	16.5553	15.6539	22.4025	22.3409	29.503	0.00588413	0.610426
													CsaV3_2G010640	53.2214	52.8657	43.901	30.2982	27.5424	31.0734	1.75593e-07	-0.769013
													CsaV3_1G015040	1.40331	1.50183	1.39999	3.15188	2.48224	3.08086	0.000334077	0.993858
													CsaV3_3G020460	3.36098	2.72224	2.76376	6.84158	3.88918	5.93169	0.000279485	0.887729
													CsaV3_4G001610	9.96238	10.1253	8.85248	25.3546	49.0322	15.7097	1.84039e-05	1.64266
													CsaV3_6G009430	6.66507	5.81022	4.13676	3.90055	2.25533	1.61397	0.00276179	-1.12054
													CsaV3_1G009300	3.26203	5.09289	2.92894	6.06802	7.4119	11.6772	0.0017716	1.14348
													CsaV3_3G013580	24.796	21.4499	23.8322	17.6018	10.9769	12.8541	1.35017e-05	-0.780611
													CsaV3_2G017450	18.2499	17.2597	17.9555	20.8244	38.2318	74.902	0.000706606	1.32483
													CsaV3_1G041400	6.45705	8.5773	6.0024	5.36983	4.0604	4.3868	0.00271967	-0.627565
													CsaV3_1G002080	14.9709	16.9406	17.2745	13.1165	10.8535	8.44839	0.00090786	-0.619729
													CsaV3_5G030750	9.08142	8.56064	7.43116	4.60882	4.14766	3.61242	1.61956e-09	-1.03442
													CsaV3_1G002330	17.4632	22.7026	19.0106	29.3761	37.4691	26.2537	0.0032649	0.645545
													CsaV3_3G017000	11.3711	9.84	8.63066	21.1207	12.0555	19.5933	0.000444231	0.798081
													CsaV3_1G038610	75.0347	68.4271	76.8023	41.2701	31.9897	36.1382	8.2361e-18	-1.02699
													CsaV3_4G027160	34.46	51.8573	36.4411	68.7828	53.5113	93.0553	0.00211358	0.790617
													CsaV3_6G043870	11.5213	10.3692	12.8352	26.35	18.5271	16.494	4.93103e-05	0.800439
													CsaV3_7G022830	7.12825	7.15198	8.49117	5.75264	3.88206	4.46573	0.000974779	-0.710434
													CsaV3_6G042830	4.56242	4.13171	5.69579	6.79451	9.36749	13.4278	0.000397662	1.03436
													CsaV3_7G026640	33.8135	29.2884	35.0688	25.3613	18.2177	18.9249	1.16054e-05	-0.670795
													CsaV3_4G005860	32.8471	29.4608	32.5574	13.7112	20.7713	23.8717	0.00337304	-0.702375
													CsaV3_4G035590	8.82643	8.10583	9.52679	12.8852	12.2669	15.9516	0.00166052	0.623802
													CsaV3_3G005490	0.433073	0.17125	0.436217	7.8339	10.5694	5.88415	2.34059e-29	4.48876
													CsaV3_6G046020	19.5339	20.4868	21.11	15.7391	8.51963	10.7671	0.00163231	-0.827249
													CsaV3_7G000640	3.21173	2.31679	3.91989	6.20486	4.75756	4.49235	0.00417362	0.691396
													CsaV3_7G007140	742.847	824.229	1044.57	1297.29	1505.22	1384.55	0.000165338	0.673058
													NewGene_592	44.3374	47.292	41.4484	56.4646	65.0353	86.4638	0.00192426	0.635514
													CsaV3_4G031620	6.05342	5.71755	5.389	4.2127	2.79227	4.21044	0.00301452	-0.634531
													CsaV3_7G021110	3.75051	3.05372	3.00623	6.91509	5.68128	7.95454	1.15959e-07	1.05084
													CsaV3_3G019560	8.03719	7.19343	8.19075	2.44493	1.59242	2.59897	6.9707e-17	-1.83422
													CsaV3_7G023400	8.08107	7.78034	10.6428	11.4314	19.5442	15.1438	0.00237928	0.801131
													CsaV3_1G033360	144.222	111.242	148.423	98.9918	70.9742	70.7439	1.26398e-05	-0.765519
													CsaV3_3G032710	22.4697	22.3791	25.9478	27.8407	36.5196	52.6089	0.00727008	0.719202
													CsaV3_1G007850	0.701504	0.765772	0.898086	1.29071	1.34099	1.2142	0.0082763	0.684812
													CsaV3_7G034140	31.9288	30.7781	33.2865	33.9098	103.813	165.31	0.00834355	1.66572
													NewGene_1949	4.45388	3.59218	4.4052	6.45366	5.64484	6.90051	0.00121142	0.613149
													CsaV3_5G014770	36.0909	37.418	46.4509	80.8518	121.55	158.547	4.12982e-09	1.58694
													CsaV3_2G007450	26.1361	22.3888	25.5	16.7963	13.7779	16.2905	1.82485e-07	-0.675012
													CsaV3_3G044220	50.6484	49.7301	54.1357	10.2441	33.6552	25.7056	0.00266521	-1.13677
													CsaV3_4G024900	74.6928	68.966	55.4482	158.543	138.35	172.474	7.66248e-13	1.22184
													CsaV3_3G015300	97.5452	98.5995	113.188	193.266	142.522	140.139	7.04361e-05	0.601415
													CsaV3_5G000530	17.6524	19.0974	21.5103	26.8991	31.7843	55.1844	0.000712453	0.958634
													CsaV3_4G025050	67.178	60.0563	60.3233	153.81	84.3268	82.3166	0.00139169	0.743904
													CsaV3_4G035020	19.611	17.7074	11.5639	7.98783	8.0536	6.86779	1.6958e-06	-1.10663
													CsaV3_7G005710	26.0557	26.6161	21.1681	9.66543	16.3497	10.8827	7.62696e-05	-1.00056
													CsaV3_7G031180	1.37095	2.21763	1.22105	3.90745	3.87709	2.80094	0.0038157	1.11732
													CsaV3_3G008670	8.98295	10.2085	9.24498	4.93531	7.02927	6.61713	0.00532095	-0.619064
													CsaV3_7G000710	4.09718	5.05701	4.14814	6.91284	6.95993	7.33313	0.00228385	0.661501
													CsaV3_4G024910	118.456	112.164	94.6674	244.26	189.338	224.404	7.53468e-12	0.997547
													CsaV3_6G004530	31.5022	32.4566	32.0856	25.8475	18.0671	19.0418	3.40194e-05	-0.630714
													CsaV3_5G028710	7.93363	7.90497	6.50325	13.7406	9.7897	14.4386	0.000451311	0.745444
													CsaV3_4G035810	3.18684	4.16069	2.77407	7.503	6.12712	5.61958	0.00541689	0.90687
													CsaV3_2G034250	6.33102	5.81494	4.44728	14.1775	6.55485	26.7855	0.00701329	1.48345
													CsaV3_4G031000	42.4079	45.9365	37.7523	52.7791	64.1836	78.1222	0.00260352	0.62101
													CsaV3_2G029150	4.99245	5.05565	4.65809	9.68208	10.718	10.6201	1.15167e-12	1.06646
													CsaV3_1G012350	1.16914	1.4669	1.65318	1.90035	5.38089	4.25411	0.00072524	1.4321
													CsaV3_4G033330	9.01455	7.73255	9.49158	1.53112	2.26408	2.82017	3.2362e-13	-1.98776
													CsaV3_4G009650	46.0908	43.7495	49.1093	36.8157	29.2514	26.163	4.00456e-05	-0.60919
													CsaV3_2G032610	0.67186	0.827178	0.955111	3.23468	1.16964	1.22455	0.00922661	1.15425
													CsaV3_5G035040	0.596519	0.685774	0.874604	1.56736	2.06522	2.25583	2.27534e-05	1.43248
													CsaV3_1G005640	31.6641	22.0109	21.9391	13.4375	15.067	16.3613	0.000419611	-0.760591
													CsaV3_4G023920	3.72055	2.99736	2.38519	4.28321	7.1097	9.31635	0.000344979	1.18459
													CsaV3_3G035480	72.9601	57.2293	66.6798	33.9354	35.9023	40.2786	2.96583e-08	-0.8471
													CsaV3_3G035730	7.94026	9.05242	8.4737	5.75534	4.81088	5.90803	6.58239e-05	-0.645219
													CsaV3_2G006600	5.20048	4.30925	5.9208	7.29904	7.03884	9.37065	0.00264437	0.60828
													CsaV3_4G024710	7.86035	6.95648	9.10451	5.4181	4.44121	5.28646	7.88454e-05	-0.674802
													CsaV3_3G036820	1.4588	1.26744	1.79398	3.78596	3.51656	5.75026	2.45128e-08	1.51383
													CsaV3_3G034460	6.57943	6.20727	4.2924	1.50804	2.28356	0.94489	1.08885e-06	-1.84542
													CsaV3_6G022090	6.29863	5.83705	5.06082	3.78929	2.55847	2.98363	1.16427e-05	-0.901734
													CsaV3_5G036550	5.21555	6.66906	6.98099	10.9286	12.4899	18.9607	8.80921e-05	1.15325
													CsaV3_4G012010	14.1916	11.8238	12.7956	18.8299	20.3557	24.6946	2.97608e-05	0.710045
													CsaV3_6G039940	2.41446	2.4054	2.8385	1.93742	1.33446	1.53919	0.00527733	-0.682776
													CsaV3_1G042570	1.70678	1.21055	1.8027	3.14235	2.58185	3.2135	0.000278587	0.903248
													CsaV3_1G040040	2.57292	2.81309	4.53559	9.47655	5.66657	11.6535	3.06174e-05	1.40984
													CsaV3_2G024590	87.2327	82.9652	96.5969	56.3537	58.278	59.4068	2.8987e-07	-0.626845
													CsaV3_6G043480	3.13866	2.95943	2.6067	7.5877	5.9145	8.82304	2.00716e-09	1.34082
													CsaV3_5G030040	8.95798	7.03862	9.46201	16.536	10.1829	14.7209	0.0025	0.680492
													CsaV3_4G010500	22.1887	20.9709	20.3202	37.7636	31.4537	37.1085	8.54137e-10	0.727712
													CsaV3_UNG067570	25.062	23.62	23.2962	48.3254	32.1165	57.5051	1.7979e-05	0.917766
													CsaV3_6G014600	7.01308	7.08135	7.17769	13.068	10.6197	9.52278	7.10923e-05	0.625024
													CsaV3_2G036280	14.6718	16.2061	15.8929	13.4765	10.0274	8.00192	0.00474681	-0.591719
													CsaV3_5G037320	6.37888	5.04564	5.96596	9.07457	7.89297	10.1638	0.000224579	0.626322
													CsaV3_7G022320	1.26475	1.54996	1.90555	3.0881	3.40041	3.76368	0.000695008	1.09756
													CsaV3_6G013490	15.6253	16.6898	15.7812	36.0504	22.642	27.5374	2.67242e-06	0.817869
													CsaV3_6G045330	13.8213	13.831	18.3224	4.04475	5.80675	4.80863	6.04406e-08	-1.64754
													CsaV3_UNG227820	4.77807	6.00208	5.00975	15.473	10.0458	12.7123	3.11853e-06	1.24842
													CsaV3_2G007620	109.584	126.765	108.983	80.0055	75.9873	71.5435	4.41186e-06	-0.616539
													NewGene_282	0.140779	0.160341	1.58006	36.325	54.5179	0.304384	0.000914754	5.59284
													CsaV3_3G031160	4.23612	3.77361	4.02132	4.86705	6.24452	8.84927	0.00947872	0.723623
													CsaV3_7G008570	2.55058	2.33059	2.53725	4.56924	4.99099	5.36591	3.68924e-08	0.997318
													CsaV3_1G040530	10.7826	12.2006	9.89636	19.1905	20.6003	19.9192	3.1909e-07	0.849454
													CsaV3_3G018050	19.6467	18.3963	14.096	7.71099	11.5259	9.94607	0.000271262	-0.840086
													CsaV3_6G016250	1.03255	0.762138	0.407603	1.04735	2.154	2.50424	0.00723306	1.36338
													CsaV3_1G030750	2.24809	3.14739	0.919903	0.575704	0.325369	0.163323	7.54677e-05	-2.53343
													CsaV3_1G038560	13.296	31.8828	1.37132	1.84942	1.53065	1.68319	0.00226145	-3.22093
													CsaV3_5G032170	9.25863	9.10529	7.68408	5.03119	6.59711	3.45213	0.00433049	-0.792548
													CsaV3_1G007520	1.4202	1.63916	0.859373	2.43758	11.7137	8.82798	2.29591e-06	2.55442
													CsaV3_7G030860	2.36282	1.52559	2.88052	4.92909	11.3885	2.55061	0.0045309	1.48987
													CsaV3_1G001960	3.49008	3.09405	2.65757	6.70471	7.04009	6.50434	6.95608e-10	1.11967
													CsaV3_6G022110	3.23671	3.25236	3.94285	2.44549	1.84142	2.26205	0.00224225	-0.686861
													CsaV3_5G001650	1.21968	1.56194	1.55032	11.001	8.29934	3.69538	3.3078e-10	2.37846
													CsaV3_6G006570	12.1205	10.9327	10.9574	22.6125	18.1028	29.0221	5.25974e-06	1.0209
													CsaV3_2G030380	20.4557	11.6146	12.5604	9.70072	5.42851	5.91563	0.000100999	-1.10857
													CsaV3_1G045200	37.2662	81.9005	43.1498	98.9062	90.8909	127.674	0.00229441	0.947385
													CsaV3_7G030470	17.6549	20.7269	19.4801	9.56928	10.2281	6.54463	5.6386e-07	-1.14596
													CsaV3_4G004440	380.938	453.799	345.995	443.292	689.43	697.217	0.00796575	0.628439
													CsaV3_1G013310	22.6905	25.1377	28.4574	39.0557	37.9054	43.0196	1.86682e-05	0.640408
													CsaV3_2G034540	3.04345	2.92708	2.63484	0.111646	0.594359	0.574265	4.13976e-07	-2.71918
													CsaV3_3G046370	108.121	121.686	129.177	51.4419	47.7121	55.9915	5.93163e-19	-1.22429
													CsaV3_4G026050	87.3083	78.1244	109.752	50.8127	44.6117	61.328	8.59559e-06	-0.824722
													CsaV3_2G026150	2.58499	2.10283	2.41059	3.32767	3.24075	4.74637	0.00852148	0.658088
													CsaV3_2G001750	93.7291	89.6141	48.8852	256.52	225.66	175.168	2.95029e-08	1.48273
													CsaV3_1G005480	7.91585	8.68241	7.49694	3.53607	5.31517	5.46435	0.00314534	-0.756126
													CsaV3_3G022030	52.5096	59.3057	59.8984	35.1972	33.8042	40.2003	2.38997e-06	-0.666541
													CsaV3_3G042440	1.75218	2.20664	1.7897	1.03966	0.930627	0.954232	0.00592987	-0.977722
													CsaV3_UNG075590	10.8589	6.5536	6.90534	22.7987	15.442	24.7693	1.56667e-06	1.35514
													CsaV3_1G044580	111.195	104.914	109.668	45.3633	62.8383	63.5072	1.0076e-06	-0.927667
													CsaV3_7G030270	31.0848	38.8783	38.6145	56.4543	56.7407	55.5531	3.52911e-05	0.622847
													CsaV3_2G008770	1.05854	1.13536	1.2311	4.78563	6.37539	3.83067	3.09278e-11	2.11735
													CsaV3_4G014700	0.17141	0.102382	0.099755	0.617069	0.274882	0.529108	1.71254e-06	1.90182
													CsaV3_3G047250	7.51356	4.5353	7.85647	15.953	14.1039	17.5312	7.99498e-07	1.24213
													CsaV3_4G028790	2.40792	2.12988	2.03837	5.06244	3.05438	4.27069	0.000414743	0.887066
													CsaV3_3G000880	21.8994	22.5581	15.405	27.2335	50.2196	51.3248	0.000181135	1.10488
													CsaV3_6G022700	4.96683	4.11223	2.11545	10.089	11.3801	16.8947	3.11416e-06	1.76238
													CsaV3_4G035700	4.36788	4.64953	4.91159	11.3676	5.4919	7.32459	0.00305112	0.764888
													CsaV3_4G030360	3.02953	3.27896	2.08299	3.77395	5.45753	6.55858	0.00595434	0.904857
													CsaV3_4G002130	3.23816	4.32083	4.56746	2.22259	1.37353	1.82285	4.62198e-06	-1.17966
													CsaV3_7G008100	2.17529	1.73549	2.09223	4.30875	3.06289	4.89841	2.91706e-06	1.01184
													CsaV3_1G008230	52.7955	68.0433	76.5921	40.5608	28.3765	34.8785	8.01591e-06	-0.946783
													CsaV3_7G005550	7.36331	5.61936	6.62028	6.10883	28.7753	62.7733	0.00688559	2.32337
													CsaV3_5G034710	172.772	157.009	146.757	29.1973	45.7389	23.4803	9.41966e-18	-2.27577
													CsaV3_2G001170	24.6618	23.2173	21.8263	14.7523	16.1368	13.4657	9.99605e-06	-0.662241
													CsaV3_4G006800	14.6921	9.79738	10.9077	26.2768	21.1253	23.3647	7.88608e-08	0.984026
													CsaV3_5G002930	15.2019	20.0622	16.0934	6.59191	8.3624	9.56074	2.72691e-06	-1.07571
													CsaV3_6G032070	3.13451	3.32587	3.43345	7.32282	21.0217	7.23556	0.000111202	1.8519
													CsaV3_2G011020	4.15333	3.00569	3.4617	6.44184	5.71032	5.33819	5.87184e-05	0.705513
													CsaV3_3G011990	1.98251	1.08051	1.87734	0.714782	0.441161	0.284775	0.00113139	-1.76747
													CsaV3_5G038360	14.9822	11.107	14.5242	8.66833	9.44785	8.56182	0.00189759	-0.61339
													CsaV3_3G009660	10.2662	9.51045	11.5178	23.7704	12.3189	19.0565	0.000606736	0.790547
													CsaV3_1G007230	17.3921	16.488	16.3236	10.2958	8.15638	6.83546	3.93698e-09	-1.00727
													CsaV3_1G022900	1.23376	1.25146	2.03821	4.51252	4.82181	5.71541	3.7537e-09	1.71979
													CsaV3_6G015150	54.9013	59.3041	65.7094	36.0081	39.8602	44.5247	0.000225913	-0.589191
													CsaV3_3G046400	9.62785	7.42443	8.6161	6.85421	5.3573	4.13419	0.00365406	-0.669379
													CsaV3_2G033320	13.1974	11.6328	12.2241	22.1127	16.5256	18.8297	2.23804e-05	0.614332
													CsaV3_5G025900	240.036	220.92	179.224	359.025	330.557	312.38	3.41939e-05	0.631413
													CsaV3_5G031500	14.0007	15.2561	15.5778	8.14369	9.62789	8.17734	4.04682e-06	-0.798286
													CsaV3_4G031290	20.7886	21.6346	17.9035	41.3996	32.4722	44.2349	4.9678e-09	0.950833
													CsaV3_2G015740	53.8096	60.364	53.5341	73.2358	97.0408	82.7289	0.00114272	0.586885
													CsaV3_4G035130	21.4568	19.5361	18.8278	10.8151	6.28029	11.3989	2.07045e-05	-1.09036
													CsaV3_4G033470	4.57132	5.58899	4.86538	11.7989	139.624	73.1313	1.58561e-05	3.92944
													CsaV3_2G002980	51.5298	61.5022	54.1406	38.7022	35.5173	28.1963	2.09011e-05	-0.723088
													CsaV3_7G028690	4.59204	4.66988	5.51095	3.20427	2.72961	2.7597	4.52934e-06	-0.779932
													CsaV3_1G014530	8.23943	7.07763	7.75002	12.1609	10.9373	13.1801	3.46504e-05	0.638344
													CsaV3_5G013110	10.4476	9.7321	10.8932	22.492	16.2074	24.5343	2.21768e-08	1.00611
													CsaV3_UNG190490	17.2106	18.0506	12.8504	11.272	8.27086	6.93279	0.000164079	-0.882181
													CsaV3_2G006720	27.7837	28.813	27.6719	21.5701	16.3078	14.8869	1.56301e-05	-0.69541
													CsaV3_5G029100	60.5647	52.8493	62.9197	50.014	33.4776	31.6363	0.000623882	-0.637179
													CsaV3_3G034540	0.654669	0.976128	0.70621	2.09691	2.14263	0.866112	0.00835758	1.10901
													CsaV3_5G010460	70.9726	91.9677	89.1873	68.7408	36.0886	29.2923	0.00110429	-0.943305
													CsaV3_3G010930	5.38177	4.87168	4.51231	6.70513	6.74472	11.3578	0.00352173	0.737607
													CsaV3_3G014940	81.5097	73.4228	99.3463	30.9739	31.6248	52.2675	2.26546e-06	-1.1553
													CsaV3_6G006860	1.45334	1.31281	1.65917	4.64196	3.39932	6.00847	6.9719e-09	1.64268
													CsaV3_4G028340	57.8918	55.6273	86.7222	55.2244	32.5555	40.4171	0.00472539	-0.666835
													CsaV3_6G007400	56.0176	47.9305	49.571	76.5316	68.3289	98.656	0.000162212	0.652293
													CsaV3_2G017790	3.59746	2.17789	2.6413	6.67899	4.55232	11.7164	0.00159844	1.42435
													CsaV3_3G016890	45.5702	38.5013	47.273	26.6981	24.1467	25.9461	2.73613e-10	-0.78758
													CsaV3_5G005650	16.615	15.3453	15.4738	9.39887	11.1277	11.2221	9.90401e-05	-0.586879
													CsaV3_5G035330	29.269	33.8429	38.4107	18.1837	27.4587	19.8909	0.00848935	-0.63402
													CsaV3_3G011810	0.31834	0.42255	0.224703	1.77729	0.768865	1.5052	1.17721e-07	2.03119
													CsaV3_3G009250	69.6506	59.3625	59.7233	25.9663	39.7931	27.7684	4.78594e-06	-1.01365
													CsaV3_2G029630	86.4632	85.6394	97.0265	127.134	118.84	184.398	0.000762257	0.665074
													CsaV3_2G009510	8.31254	10.8197	9.90054	17.815	16.3322	14.0993	0.000117882	0.716344
													CsaV3_6G013590	6.54562	7.4296	5.87198	2.68369	3.70378	4.27276	0.0013026	-0.902383
													CsaV3_5G027770	2.28941	2.75897	3.45507	6.27185	5.91341	6.86777	7.84097e-07	1.14687
													CsaV3_6G051060	55.6685	56.0093	47.8194	16.8657	22.7793	16.1566	2.55855e-14	-1.52033
													CsaV3_3G049410	4.06032	2.88896	2.31471	7.78177	16.9527	20.8657	2.08298e-09	2.3007
													CsaV3_3G007280	53.5084	51.8883	51.1557	25.9362	24.6915	27.961	9.95154e-19	-1.00735
													CsaV3_7G022200	491.782	579.94	758.854	923.809	1012.52	941.192	0.000758753	0.643067
													CsaV3_7G028320	54.262	49.2869	45.4951	32.0779	28.3114	30.7146	3.69319e-09	-0.724939
													CsaV3_7G006590	0.191879	0.151185	0.147114	0.435127	0.29679	0.465878	0.00626291	1.27703
													CsaV3_3G040890	54.0113	45.8927	49.6366	72.0625	77.2194	125.772	0.000279892	0.870419
													CsaV3_4G004380	54.8374	47.4832	36.157	24.0546	24.7909	34.1769	0.00103542	-0.749298
													CsaV3_1G011200	1.4086	1.54429	1.28574	5.15471	3.65547	3.13962	6.93071e-09	1.47312
													CsaV3_4G002510	6.31335	7.47752	6.42641	12.2894	11.619	13.984	3.22432e-07	0.891667
													CsaV3_3G038830	9.43675	7.58179	8.7616	15.1393	13.4918	12.4936	1.36659e-05	0.659159
													CsaV3_UNG224650	1.18638	1.11207	0.571628	3.64401	3.59032	10.4502	5.81401e-06	2.5993
													CsaV3_1G004600	4.92942	5.32647	5.78221	14.0153	10.3868	7.66847	1.64933e-05	0.978018
													CsaV3_5G038130	3.23856	3.75138	1.64525	1.54117	24.8918	8.46289	0.00908377	2.04128
													CsaV3_7G018450	24.7141	23.5785	23.0747	15.8155	13.7527	7.84366	0.00015494	-0.948284
													CsaV3_3G015560	25.3139	24.2872	29.8049	31.5862	37.8252	51.0047	0.00718128	0.594059
													CsaV3_5G030320	6.27896	6.85325	7.00341	11.8488	16.8957	14.9928	4.65696e-07	1.11324
													CsaV3_4G023630	37.0107	44.3195	36.842	153.476	47.0198	49.9089	0.00729787	1.03559
													CsaV3_5G030490	9.20418	10.3585	10.5321	7.28412	5.87789	5.43318	6.49402e-05	-0.7112
													CsaV3_5G034370	13.9051	12.0418	10.1994	8.8346	8.26995	5.14667	0.00291704	-0.714442
													CsaV3_2G025890	4.67694	5.80409	6.1526	4.16298	2.22694	2.32531	0.000733366	-0.957761
													CsaV3_5G029730	4.77531	4.67041	4.32429	2.51409	2.11388	2.47321	6.54153e-06	-0.968726
													CsaV3_4G024620	4.49502	4.47306	3.67424	2.9665	1.62997	2.4449	0.00210662	-0.867149
													CsaV3_4G026710	27.7272	23.0623	26.64	19.4294	17.6862	13.9996	0.000334663	-0.612724
													NewGene_1995	0.065268	0.064973	0.115248	0.182361	0.226763	0.436307	0.00138037	1.83265
													CsaV3_5G037770	2.85136	2.61162	3.7747	5.37344	6.00084	8.96862	6.23891e-05	1.12865
													CsaV3_3G012210	18.7759	18.1167	14.792	8.33742	11.4959	12.7741	0.00326004	-0.66941
													CsaV3_1G040990	3.92899	3.52727	3.55334	4.91472	5.71541	7.45456	0.00141569	0.708039
													CsaV3_6G042970	4.82894	6.4868	7.19453	4.25247	3.88349	2.86303	0.0025253	-0.76534
													CsaV3_4G029770	29.2097	28.1758	31.9701	25.9483	10.8721	14.8779	0.00254809	-0.823035
													CsaV3_6G000640	13.6833	14.3954	13.9777	47.8227	18.7298	21.2302	0.0015133	1.02311
													NewGene_654	5.24228	3.47479	3.20283	5.83749	6.66282	9.70296	0.00447848	0.887592
													CsaV3_4G037920	4.51139	5.84459	3.94837	20.5122	17.0164	24.6698	9.98137e-14	2.09257
													CsaV3_2G035030	37.9599	33.8224	41.4861	69.9828	48.0178	56.6343	0.000101804	0.60409
													CsaV3_1G046670	4.14985	4.58841	3.55449	8.84529	5.71825	6.51977	0.00192093	0.754527
													CsaV3_1G031370	20.2047	18.7439	19.6787	26.9378	29.4081	35.0026	0.00026241	0.630249
													CsaV3_7G021470	10.645	11.3177	9.97162	2.38343	4.94836	2.93572	7.33613e-07	-1.63131
													CsaV3_3G030190	17.0547	13.8957	15.0378	20.8159	19.3081	30.7498	0.00664115	0.611774
													CsaV3_7G018610	3.14189	12.1661	1.73582	1.75088	1.15281	1.00074	0.00934691	-2.16358
													CsaV3_5G010720	6.65789	7.36366	5.68748	9.29227	10.0827	12.6612	0.00151307	0.68968
													CsaV3_5G020130	9.1892	10.2272	9.07315	15.9521	19.3207	20.3988	4.70978e-07	0.957218
													CsaV3_3G035220	23.7943	26.5507	23.7196	44.0458	52.6491	74.9925	5.91994e-06	1.20317
													CsaV3_1G034040	23.7852	26.8736	26.843	35.7128	38.7048	43.4895	0.000147301	0.594413
													CsaV3_6G021810	7.3224	6.573	5.37435	13.3209	13.1124	18.8851	5.52704e-08	1.22189
													CsaV3_1G015170	7.41312	9.01601	11.9123	9.81432	162.221	60.5164	0.00244775	3.06972
													CsaV3_3G027160	1.99553	1.37108	1.95371	2.79789	3.1452	4.27347	0.00173769	0.927316
													CsaV3_3G016240	3.50441	2.98083	3.54055	6.68606	4.23814	6.48999	0.000476912	0.774127
													NewGene_1656	9.96244	8.75857	8.58785	14.1071	13.3929	19.0711	0.000151934	0.755651
													CsaV3_1G041790	35.4952	30.089	26.7321	48.3852	71.1631	60.1504	1.08095e-05	0.958446
													CsaV3_2G027820	21.0527	20.2428	22.7596	9.24559	15.924	11.8083	0.00107488	-0.790831
													CsaV3_4G004810	13.0875	13.5369	9.67837	8.60734	6.216	5.20155	0.0001993	-0.879676
													CsaV3_1G039360	11.6928	10.2656	10.9073	7.27754	6.57139	5.50858	1.61241e-06	-0.777552
													CsaV3_5G033350	5.9811	5.94595	5.04525	1.79336	2.90296	2.16434	1.20917e-06	-1.30739
													CsaV3_6G043920	97.6279	89.3193	85.6847	36.5193	37.1731	21.4903	2.42613e-11	-1.5303
													CsaV3_7G033890	40.762	36.5051	39.1709	22.1972	22.5475	19.4744	1.79599e-11	-0.869581
													CsaV3_3G038150	33.8969	28.1855	32.6397	18.4942	18.8238	20.0964	2.71499e-08	-0.732359
													CsaV3_1G046260	5.53105	6.36139	6.38662	12.8513	7.65183	8.94913	0.0017978	0.662118
													CsaV3_6G003320	5.94102	4.65407	4.93666	2.91527	2.14264	1.61566	1.70959e-06	-1.23215
													CsaV3_3G017030	5.12249	3.56658	5.49682	10.6192	9.79251	12.5804	1.61538e-07	1.20499
													CsaV3_3G041210	2.97474	2.77449	2.80093	5.67065	3.88968	4.25399	0.000202044	0.669405
													CsaV3_5G036580	4.07242	3.33574	2.75689	9.07707	4.87479	12.3923	0.000129683	1.35117
													CsaV3_3G008900	39.2078	31.7247	38.5479	21.5836	17.7679	18.8229	9.76906e-13	-0.927389
													CsaV3_4G035420	46.768	46.3063	38.8598	11.006	15.44	11.156	7.7337e-17	-1.81414
													CsaV3_UNG044300	4.86564	3.40741	4.21716	11.087	7.58942	10.5022	7.6322e-09	1.20365
													CsaV3_7G031050	161.878	124.214	150.294	83.9482	71.5291	115.351	0.000640569	-0.700998
													CsaV3_4G036990	19.0434	17.1373	16.6764	34.6145	23.7302	32.8781	8.56678e-06	0.766919
													CsaV3_6G052370	55.352	46.7199	49.8432	17.0475	36.7237	34.5149	0.009015	-0.776859
													CsaV3_2G013500	23.6735	24.0218	23.0367	32.1814	39.6071	44.7473	9.29276e-05	0.71281
													CsaV3_3G040600	13.2441	12.3195	11.8357	18.3671	18.8756	23.5763	2.43908e-05	0.690352
													CsaV3_3G049960	16.0712	16.3797	13.2551	10.3128	8.50164	11.2977	0.000256962	-0.618787
													CsaV3_7G008930	0.183455	0.032027	0.025624	3.56617	1.25408	5.08912	9.00624e-13	5.27056
													CsaV3_5G039460	35.3655	30.4043	29.685	16.2883	15.5907	14.77	4.36407e-15	-1.04556
													CsaV3_7G028610	4.81215	5.3165	3.83189	2.67744	2.86196	2.79168	0.00203029	-0.751786
													CsaV3_7G023390	8.53218	8.80006	10.9701	16.3679	25.6888	23.799	3.2918e-07	1.21713
													CsaV3_7G013820	0.353842	0.622678	1.06614	6.71123	6.31271	5.90097	6.98512e-15	3.18292
													CsaV3_4G006250	0.674118	0.658898	0.526705	2.51176	1.15382	2.25606	0.000495687	1.64416
													CsaV3_3G010650	1.45333	1.57935	1.71513	4.60067	3.37232	4.0932	1.14072e-08	1.31841
													CsaV3_1G038340	3.37622	3.11863	2.94234	4.76208	4.94382	5.6423	0.000394687	0.690091
													CsaV3_7G033560	6.76308	5.17483	5.11009	3.51348	3.36976	3.01634	0.000334393	-0.7962
													CsaV3_7G000470	38.1902	27.2729	32.2193	53.171	47.0411	62.507	4.82362e-05	0.723591
													CsaV3_3G048810	29.906	28.5637	31.5207	19.8169	20.314	19.886	7.20421e-07	-0.595951
													CsaV3_4G006920	55.0546	50.1397	60.1742	37.3498	31.7092	36.7162	5.59413e-08	-0.659632
													CsaV3_6G039400	48.4967	53.2738	53.0568	81.1246	77.4727	88.5325	9.60481e-06	0.65994
													CsaV3_6G043720	5.11564	3.82041	4.17225	2.89142	1.40502	3.03159	0.00538995	-0.861371
													CsaV3_1G001650	19.004	20.0937	18.4043	10.2176	11.1382	5.96902	0.000126638	-1.08246
													CsaV3_6G047430	15.7085	14.5567	14.7966	8.51889	4.34879	5.01704	1.38038e-08	-1.36081
													CsaV3_3G027280	3.01254	2.98036	2.33827	4.614	3.93192	4.43102	0.00511477	0.62242
													CsaV3_3G008780	2.27387	1.98014	2.69795	3.94507	3.01112	5.3927	0.0052408	0.808626
													CsaV3_6G051760	9.6304	8.87025	8.12158	2.36571	3.3293	4.85906	7.62334e-06	-1.33868
													CsaV3_2G009220	10.411	17.6112	9.852	5.94754	7.16107	7.27185	0.00101575	-0.906249
													CsaV3_6G000210	2.8784	0.881378	2.76692	6.52115	6.77243	20.4143	0.000641855	2.34481
													CsaV3_7G034990	28.6074	25.9638	29.4432	12.5176	16.2074	18.3111	1.16412e-05	-0.841803
													CsaV3_2G009590	14.4361	12.1414	12.4887	20.8847	20.1012	20.2572	1.05397e-06	0.635742
													CsaV3_3G017380	37.1397	35.0108	30.254	17.6188	27.257	20.483	0.00367215	-0.649408
													CsaV3_1G038660	6.89978	6.87867	6.87373	5.11508	4.1803	4.52119	0.000210467	-0.597075
													CsaV3_3G017920	21.7714	23.4048	17.5822	62.7259	51.7623	45.9799	8.46287e-14	1.3354
													CsaV3_6G002840	2.36402	2.5875	2.57909	1.14625	1.17509	1.52027	4.61432e-05	-0.978095
													CsaV3_6G014980	20.8838	19.4216	15.4094	14.7289	8.47577	12.3087	0.00253601	-0.674006
													CsaV3_3G006640	28.7379	22.0523	21.1985	35.4571	32.3715	57.2226	0.00166617	0.785003
													CsaV3_2G030020	12.5661	11.4173	13.0472	19.6492	20.9193	21.9444	6.34179e-07	0.743915
													CsaV3_5G005590	1.77586	1.06935	1.04356	5.93526	1.69345	9.2461	8.0974e-05	2.08774
													CsaV3_3G001590	26.7471	32.3907	16.8531	8.41384	12.5247	9.29594	6.43918e-06	-1.33458
													CsaV3_4G037520	19.0607	24.5012	22.3411	17.0494	14.6185	9.48417	0.0079283	-0.69786
													CsaV3_2G028730	5.646	8.67391	7.74963	11.9971	13.0522	11.4749	0.00217359	0.713257
													CsaV3_4G009010	1.92583	1.2588	1.24565	4.43879	3.77203	3.98373	3.78775e-09	1.44617
													CsaV3_6G037920	24.0273	21.0161	20.0761	12.7744	18.0098	11.3643	0.004972	-0.630451
													CsaV3_4G000570	4.57411	3.3401	4.13387	1.94846	2.34061	1.92557	0.000385729	-0.965042
													CsaV3_3G048950	30.4341	24.5924	23.7966	16.7877	11.6547	15.3515	3.80012e-07	-0.867422
													CsaV3_2G032050	5.55775	6.12491	7.66258	9.77197	7.5077	13.2377	0.00977755	0.640084
													CsaV3_1G039730	6.36673	5.71308	4.71395	11.2927	10.1035	14.549	1.04267e-07	1.08407
													CsaV3_4G024150	1.46591	0.763892	0.65712	0.409324	0.271612	0.277458	0.00330919	-1.59345
													CsaV3_7G035220	7.71456	8.1866	6.40581	2.88082	1.9717	3.5885	1.13273e-08	-1.42005
													NewGene_1912	0.878805	0.612434	0.819467	0.434392	0.299065	0.147752	0.00670376	-1.36901
													CsaV3_1G004360	150.308	160.565	134.455	217.702	274.072	321.925	1.43273e-05	0.862145
													CsaV3_6G050920	22.2605	21.8757	17.9089	9.04943	11.4281	10.4055	3.83878e-07	-1.01381
													CsaV3_1G040280	40.0441	45.2986	38.8187	3.56211	7.94297	8.26723	1.66905e-16	-2.64593
													CsaV3_2G025590	23.7371	24.564	30.2017	18.8012	16.8286	12.4684	0.000305821	-0.721819
													CsaV3_3G040230	44.8824	41.4781	41.3477	33.8579	19.0123	21.6802	6.9214e-05	-0.8037
													CsaV3_3G005710	19.763	22.8265	13.2458	6.40491	5.42888	2.69036	4.74177e-09	-1.96293
													CsaV3_4G028740	5.25586	5.1247	5.74802	1.5352	2.36334	2.73846	2.14661e-06	-1.28244
													CsaV3_2G003010	11.1677	9.39073	8.52795	15.9057	15.8259	23.6453	7.36752e-05	0.916738
													CsaV3_6G044260	32.1486	33.4099	35.9549	24.4373	19.0127	19.5179	8.52444e-08	-0.707338
													CsaV3_3G043240	2.53739	3.08652	3.47561	5.25068	4.42714	7.80873	0.000795915	0.925387
													CsaV3_5G035070	7.56601	7.03376	7.30328	24.6321	16.7327	17.3793	6.96927e-17	1.40115
													CsaV3_1G044390	0.711078	0.76959	0.780445	1.49775	2.10889	2.87446	2.44403e-05	1.50691
													CsaV3_3G034940	7.48966	8.24869	9.79574	15.4978	14.7979	19.4404	4.03176e-07	0.949245
													CsaV3_1G008110	167.945	180.154	159.593	89.2943	112.147	109.449	1.87065e-05	-0.714888
													CsaV3_3G002120	41.6097	34.6681	46.5933	61.504	79.3309	75.6423	2.22838e-05	0.812762
													CsaV3_7G028230	48.3402	54.2512	88.5063	82.8713	112.035	116.94	0.0090843	0.703368
													CsaV3_4G024470	20.6301	20.9781	19.5035	39.5944	29.0966	35.4745	8.89596e-08	0.749069
													CsaV3_6G022350	6.48975	6.08668	5.54132	12.4466	10.541	13.0017	1.5102e-09	0.973544
													CsaV3_6G023910	26.5332	22.952	24.9492	43.8277	36.8262	56.7601	2.61786e-06	0.870108
													CsaV3_6G008840	51.1962	60.1729	62.7303	116.261	76.3471	92.1308	5.7706e-05	0.686276
													CsaV3_6G041360	0.135958	0.614047	1.17478	7.29038	6.84443	6.40083	8.70432e-10	3.37375
													CsaV3_5G029810	7.78311	7.49232	8.02088	12.7664	10.685	13.9655	5.46759e-06	0.667796
													CsaV3_6G040090	10.0023	9.02542	8.1404	19.2707	13.6056	12.3161	0.000699898	0.712328
													NewGene_466	6.57393	4.46247	5.521	8.18564	7.73681	8.32586	0.000404717	0.586159
													CsaV3_6G053020	11.5565	8.89359	10.0325	15.7353	12.7106	18.5016	0.00100335	0.607837
													CsaV3_1G006440	16.7892	20.3375	18.6277	6.02117	9.73422	7.96057	1.07305e-07	-1.23517
													CsaV3_6G015230	4.65984	3.96854	4.76986	8.0992	5.78971	8.81448	0.000329805	0.741621
													NewGene_1713	9.06143	12.1685	11.1364	28.7721	21.0828	32.8279	1.16975e-10	1.32384
													CsaV3_3G037160	3.64559	3.71049	3.03965	6.04865	7.90045	7.07166	6.32344e-06	1.00728
													CsaV3_6G052860	24.9578	27.3908	35.6856	14.5518	22.7554	18.6212	0.00655207	-0.654996
													CsaV3_4G033930	12.4988	11.8819	13.0703	25.9376	23.9075	27.2916	4.29915e-18	1.02856
													CsaV3_3G001750	57.0018	58.4336	70.2467	25.749	37.2129	23.4045	1.67043e-06	-1.10674
													CsaV3_3G035140	5.93046	7.02319	6.15483	10.8059	11.6859	12.9404	9.70717e-07	0.878539
													CsaV3_7G006750	3.71295	3.62011	3.3713	7.05094	4.33275	5.38148	0.00353439	0.623223
													CsaV3_7G029070	1.45948	1.57069	1.67509	3.82298	2.77924	3.32503	2.65985e-06	1.05204
													CsaV3_UNG009100	6.17403	2.22286	7.08463	17.2167	6.235	20.1026	0.00474874	1.46569
													CsaV3_2G026020	9.70797	7.71752	10.5465	28.7672	12.3982	14.701	0.00171626	0.965504
													CsaV3_6G037080	2.10714	2.47585	2.26413	1.02732	1.48411	1.42901	0.00107311	-0.802369
													CsaV3_7G028800	7.37489	7.09444	7.35317	4.91109	3.30442	3.85188	0.000291812	-0.870304
													CsaV3_4G007490	96.4911	97.0467	78.0518	164.786	147.203	231.784	2.04627e-06	0.986852
													CsaV3_6G049320	7.9513	7.73007	7.52713	10.6611	12.6555	11.8237	0.000366759	0.59034
													CsaV3_5G035550	2.33328	2.57482	2.31104	4.93452	3.12375	3.38502	0.00759422	0.63756
													CsaV3_4G006450	1.68154	1.14778	0.85915	5.31171	2.06295	2.27752	0.00181879	1.34793
													CsaV3_1G003380	37.4494	33.8491	32.8922	25.2735	20.235	21.3556	1.05011e-07	-0.657159
													CsaV3_5G034200	59.4952	62.3298	42.1331	36.3115	21.7501	19.2823	2.44554e-05	-1.11211
													CsaV3_1G003030	12.7281	11.3697	14.1248	18.4979	16.8273	27.5867	0.00186441	0.706617
													CsaV3_6G009120	31.203	35.5032	32.0747	12.5202	19.2763	18.9079	2.7531e-05	-0.965642
													CsaV3_6G037870	16.0572	14.2099	14.9203	50.8429	29.5389	33.496	9.92745e-11	1.30714
													CsaV3_6G043820	4.70257	5.35328	3.8062	1.89434	1.72439	1.97475	4.55483e-08	-1.32058
													CsaV3_4G014890	2.13462	1.57141	2.22586	3.46596	3.18997	4.48829	0.000709987	0.898838
													CsaV3_7G022070	2.79619	3.1036	3.28902	6.17715	4.22276	4.47626	0.00172694	0.672924
													CsaV3_4G026660	1.0515	0.672164	1.27537	0.325247	0.460792	0.525254	0.00574233	-1.18366
													CsaV3_6G003170	3.88008	2.40295	3.10657	5.47513	5.14222	5.34319	0.000525305	0.753468
													CsaV3_4G028950	20.3327	16.0771	15.7848	32.166	30.8807	65.0694	2.28948e-05	1.28492
													CsaV3_6G038490	2.2342	2.3926	2.18265	1.99842	24.1734	5.51159	0.00179606	2.24978
													CsaV3_6G043000	47.9452	47.5759	55.3381	36.9683	25.8521	26.0788	1.59423e-06	-0.783988
													CsaV3_7G031710	17.3404	16.6764	12.6497	23.7489	34.7272	40.0636	3.80432e-05	1.0732
													CsaV3_6G044340	41.5522	38.9024	37.4915	23.1816	15.0709	13.9416	8.29081e-10	-1.20018
													CsaV3_7G022410	4.13668	2.32755	3.32829	7.39095	6.45833	6.45663	0.000679557	1.03067
													CsaV3_6G013810	44.2657	40.4837	44.6732	27.6039	26.3651	26.4123	6.26349e-12	-0.699804
													CsaV3_2G002440	2.12498	2.00161	2.61731	4.31454	4.19599	6.13948	6.85623e-06	1.10541
													CsaV3_3G006830	7.58486	6.32339	6.39119	11.9187	8.91354	14.0155	9.53718e-05	0.762093
													CsaV3_4G027730	125.425	136.964	155.643	110.951	68.9948	71.5578	0.000103264	-0.758065
													CsaV3_2G004840	0.349235	0.118441	0.311013	1.60671	1.72668	2.10482	5.7434e-09	2.77086
													CsaV3_1G017310	0.414839	0.628318	0.281709	1.17325	1.36262	1.76058	0.00170268	1.66478
													CsaV3_7G033440	71.5278	61.8391	69.8677	49.0552	25.7683	27.3909	1.11345e-05	-1.02023
													CsaV3_4G004330	1.02746	0.833257	1.28058	1.99499	2.05404	2.60011	0.00325957	1.06073
													CsaV3_4G027890	14.6994	14.8973	14.1864	26.0042	25.1715	30.0405	8.84605e-11	0.878206
													CsaV3_7G008710	3.65778	5.33395	3.29907	9.64342	9.80542	6.73017	9.97997e-05	1.07496
													CsaV3_3G045690	48.8552	45.8408	41.8413	31.3357	23.7431	21.4824	1.88008e-07	-0.854593
													CsaV3_3G042470	0.797808	0.923753	1.12227	1.69304	2.56944	2.11305	0.000774995	1.15401
													CsaV3_6G006010	3.10219	2.78922	3.55685	10.298	6.38896	7.24113	5.46136e-07	1.31261
													CsaV3_2G007180	2.15583	3.30777	3.33456	4.27367	10.202	6.49784	0.00154272	1.2527
													CsaV3_2G025510	4.84085	3.35131	4.56484	11.0734	31.3537	122.234	4.42747e-05	3.68982
													CsaV3_2G010910	14.3641	14.9909	12.7105	5.19039	5.76254	8.59656	3.53076e-06	-1.11556
													CsaV3_5G030420	18.2332	18.5112	20.675	12.5663	13.108	12.0637	2.7138e-06	-0.616524
													CsaV3_7G031150	16.9725	18.0456	16.2553	7.18989	8.96127	7.66394	8.42138e-11	-1.11387
													CsaV3_2G013460	19.588	20.518	22.9899	19.7305	11.5231	9.99096	0.00874925	-0.640589
													CsaV3_3G047280	3.31973	3.34492	3.70245	6.52657	4.75552	5.45073	1.86515e-05	0.671111
													CsaV3_3G039370	4.31996	7.69841	4.43322	4.99708	48.5349	10.2542	0.00523001	1.98052
													CsaV3_2G027910	1.50461	1.30687	0.930775	16.2384	5.7129	15.8129	6.91476e-16	3.28637
													CsaV3_2G008720	10.4601	10.5552	12.2988	5.61933	3.18491	3.26066	9.53017e-11	-1.49001
													CsaV3_1G024220	5.57271	6.76283	5.70646	11.2122	9.3743	14.0653	2.17714e-05	0.923417
													CsaV3_3G005230	16.1477	11.9769	15.5872	10.829	8.67996	6.13315	0.00185954	-0.784958
													CsaV3_5G026750	5.2561	3.25408	3.04072	1.73341	0.967146	0.494668	0.000106208	-1.85906
													NewGene_190	2.34978	3.17522	3.56147	4.28637	5.04785	10.6535	0.00536415	1.12191
													CsaV3_4G033850	55.5092	65.4746	35.9845	4.18826	8.96088	1.68295	8.13921e-12	-3.39526
													CsaV3_3G032810	17.7249	16.0286	19.3561	6.12569	5.7585	3.52022	1.13676e-09	-1.78792
													CsaV3_5G027800	20.4856	16.1418	21.1425	13.2015	10.2298	12.5123	7.15193e-05	-0.70055
													CsaV3_6G052790	8.831	7.4025	5.11308	0.407102	1.49751	1.1818	1.90688e-09	-2.77803
													CsaV3_2G032390	9.69777	11.0423	12.0105	6.50245	6.93963	6.84632	9.67146e-05	-0.702922
													CsaV3_6G013990	24.7916	25.7265	26.8681	14.8359	12.3554	9.20261	2.15271e-08	-1.10485
													CsaV3_6G048240	16.6769	18.9084	14.4107	14.3577	6.95885	7.40833	0.00319761	-0.831712
													CsaV3_2G003210	4.0188	3.40305	4.04546	3.18576	2.31553	2.21572	0.00370345	-0.589098
													CsaV3_4G032280	20.2396	18.0253	24.806	36.6436	26.1479	37.4152	0.000630735	0.649331
													CsaV3_2G032640	96.6064	98.9973	88.9018	24.3538	59.6185	49.7849	0.000636592	-1.08145
													CsaV3_5G010790	22.111	25.9069	21.9095	12.9993	18.3784	12.6137	0.00245133	-0.673321
													CsaV3_2G034720	9.81926	14.8357	5.38497	4.85522	4.50476	4.01	0.000570473	-1.18627
													CsaV3_5G034740	14.5605	13.4294	14.3325	11.6727	3.9876	3.32229	0.00270114	-1.19905
													CsaV3_7G006260	35.0848	31.4948	19.4743	66.433	31.9739	69.1588	0.00285745	0.93328
													CsaV3_2G001100	19.3726	15.7422	20.6495	26.4233	24.6515	39.0401	0.00191287	0.681366
													CsaV3_7G029890	5.71717	4.22099	4.55928	8.02957	6.2253	8.27522	0.00117424	0.619226
													CsaV3_1G004980	9.60046	10.6649	11.1718	19.943	13.8914	14.5906	0.0027738	0.602321
													CsaV3_3G034430	19.0295	21.102	18.9944	7.72306	7.88261	8.81607	2.421e-18	-1.28748
													CsaV3_3G044440	7.25852	8.59283	10.0935	2.40586	5.09969	4.58074	0.000390911	-1.09735
													CsaV3_6G006190	5.16726	4.85813	5.54526	1.43921	2.73079	2.52244	0.00243301	-1.20186
													CsaV3_6G006220	4.64011	3.84741	3.17127	1.77302	1.85506	1.99318	6.25036e-05	-1.06062
													CsaV3_4G035240	110.211	98.8919	139.098	72.3514	55.2461	66.5204	2.69797e-07	-0.859818
													CsaV3_UNG088700	5.88738	4.99504	4.43218	12.398	6.33958	14.6247	0.00642089	1.0939
													CsaV3_3G043230	119.942	98.8538	106.661	73.821	53.5032	61.078	1.58054e-08	-0.807617
													CsaV3_3G018370	132.402	117.796	132.083	216.455	227.964	223.898	1.49201e-11	0.796008
													CsaV3_2G025490	14.1817	10.7084	12.9976	23.019	47.8157	136.137	0.000712737	2.45137
													CsaV3_6G008350	175.585	212.573	177.517	35.7613	81.8373	47.1186	1.3247e-08	-1.77341
													CsaV3_3G043400	7.47503	7.69961	7.24685	10.32	15.6147	16.3612	8.93791e-05	0.912611
													CsaV3_3G047520	18.8922	17.3431	18.4634	14.6466	10.1975	9.89588	4.52484e-05	-0.676154
													CsaV3_5G037040	35.6336	40.299	37.3451	28.0461	24.4097	22.2028	1.39412e-05	-0.617943
													CsaV3_1G028650	0.541019	0.459185	0.219257	1.2256	0.809312	1.66166	0.00321083	1.58481
													CsaV3_4G034380	22.6367	17.7209	18.7892	25.0665	29.7878	38.8261	0.00220862	0.657004
													CsaV3_4G034650	70.8662	64.3747	59.1472	193.115	119.881	127.348	9.40759e-10	1.15449
													CsaV3_4G032710	18.4936	17.9256	21.2521	10.753	11.0875	11.7851	1.08237e-07	-0.789547
													CsaV3_3G005000	2.55396	12.4799	0.641061	0.495296	1.11994	0.322389	0.000744513	-3.01592
													CsaV3_4G008690	91.9364	84.0586	94.449	48.7206	51.0662	55.0126	6.63572e-07	-0.815772
													CsaV3_5G039620	18.6727	15.0065	19.7974	26.8918	25.4411	36.661	0.000288687	0.723825
													CsaV3_3G043360	24.9511	24.6379	24.8023	12.3568	20.5101	16.0949	0.00886014	-0.603368
													CsaV3_4G002460	2.599	3.02347	3.2721	9.65853	6.57841	5.77055	1.68913e-06	1.28141
													CsaV3_5G035620	11.8767	11.0368	10.4508	6.26333	6.47258	5.20022	1.15762e-07	-0.90533
													CsaV3_5G034280	12.0785	12.4024	9.65453	2.08869	5.8826	6.431	0.00201584	-1.23743
													CsaV3_3G028050	26.2112	39.2196	20.7976	10.284	10.6973	7.60055	7.10741e-09	-1.60868
													CsaV3_6G004910	28.5513	21.7423	26.3229	19.0256	13.1651	14.915	2.87316e-05	-0.721035
													CsaV3_5G001590	11.8746	10.0413	10.8824	5.7929	5.57596	6.61025	1.82602e-07	-0.878218
													CsaV3_5G023160	14.5988	17.6407	11.3735	2.0173	6.82029	3.99296	3.29423e-05	-1.75271
													CsaV3_6G008960	2.76846	6.33139	4.89599	2.67368	1.57043	0.938744	0.00159041	-1.45932
													CsaV3_2G016210	65.4126	58.3168	60.4663	36.9116	33.1166	34.1104	2.21022e-16	-0.836996
													CsaV3_6G002400	18.7823	18.4182	14.4257	8.62685	9.70657	9.37618	1.86113e-07	-0.907599
													CsaV3_4G030560	2.02408	2.81861	2.32974	4.10672	4.61629	6.31081	0.00132537	1.04859
													CsaV3_6G040190	5.03724	5.22933	3.61121	6.20502	7.50157	7.42445	0.00897338	0.597733
													CsaV3_5G030110	9.03945	6.23257	6.7027	14.0362	10.2254	16.5025	0.000191292	0.874185
													CsaV3_6G043080	1.82941	2.00987	1.91817	2.63207	3.58978	3.28661	0.00154783	0.715941
													CsaV3_2G014500	2.8207	3.03016	1.6072	5.45759	10.5555	11.4131	1.0302e-05	1.86731
													CsaV3_3G045500	20.0271	16.6765	17.6892	27.3048	22.6821	37.3116	0.0011511	0.668195
													CsaV3_7G031790	99.3645	89.4551	69.9676	51.4472	41.8598	28.792	7.51328e-06	-1.10183
													CsaV3_5G023980	0.301021	0.243506	0.176611	1.13994	3.91284	1.59714	2.09983e-07	3.2217
													NewGene_544	2.40582	2.22724	2.36786	0.768238	1.43954	1.06916	0.00739954	-1.08762
													CsaV3_3G017350	61.5116	56.4605	67.818	92.5197	104.019	154.027	5.78508e-05	0.908245
													CsaV3_3G046080	1.35535	0.741169	1.01538	0.330492	0.37974	0.475231	0.002284	-1.37845
													CsaV3_6G012670	15.7719	14.5936	19.4431	86.3738	51.3426	59.1979	1.66379e-21	1.95799
													CsaV3_2G009520	0.753892	0.73795	0.652589	1.52296	1.02658	1.79863	0.000660786	0.997507
													CsaV3_5G027180	22.6226	17.0526	17.4344	26.9683	25.7496	39.9737	0.00855682	0.686276
													CsaV3_5G037230	12.908	14.0822	13.6047	47.6202	17.554	16.7325	0.00564006	0.970575
													CsaV3_7G008870	58.7478	78.7081	31.8436	28.217	13.4485	5.97456	0.000389704	-1.86533
													CsaV3_4G032900	5.46427	3.80585	3.72765	6.0346	7.32553	7.29931	0.00420179	0.660844
													CsaV3_3G045970	4.76734	4.25205	2.46289	18.3513	16.2568	12.5303	3.74025e-12	2.01803
													CsaV3_2G003160	1.87399	1.83335	2.1412	1.00251	1.33566	1.13361	0.007981	-0.757146
													CsaV3_UNG208900	167.311	144.887	147.453	106.984	58.3944	26.9123	0.00110968	-1.28797
													CsaV3_6G051860	60.2189	51.9604	62.0433	31.1093	21.1113	27.6215	1.37888e-12	-1.14565
													NewGene_52	0.797247	0.455219	0.678034	1.2683	1.37698	1.50836	0.00395349	1.08453
													CsaV3_1G010720	13.0423	12.8825	11.984	3.8446	4.95289	5.04773	1.29667e-12	-1.45747
													CsaV3_5G039980	6.22578	5.92386	6.02407	16.7521	10.6524	9.77764	1.8426e-06	1.0075
													CsaV3_1G005230	18.9955	17.4646	21.3195	4.14995	9.69909	9.80791	0.000107806	-1.28117
													CsaV3_3G010480	91.7066	104.043	84.6082	59.4079	48.9451	70.4335	0.000261271	-0.666597
													CsaV3_1G031660	22.6648	26.9478	23.9894	37.5902	40.4428	35.8868	5.09865e-05	0.618405
													CsaV3_3G013680	6.26142	21.7474	3.40269	1.23319	2.41556	0.977819	0.0013638	-2.76689
													CsaV3_6G043340	17.0933	15.0213	18.6489	12.8098	10.7511	10.3723	2.7556e-05	-0.596552
													CsaV3_4G014750	43.7449	40.0715	48.8778	32.2265	20.0078	16.7495	2.56109e-05	-0.968608
													CsaV3_7G008610	1.25455	1.08522	0.884229	2.17088	27.2318	65.3929	1.35714e-05	4.88388
													CsaV3_4G036220	8.66029	7.2325	6.1628	10.8082	12.0127	20.0771	0.00172764	0.950947
													CsaV3_6G008020	3.6809	4.15144	3.65643	9.96006	5.17793	6.56105	0.00331069	0.88839
													CsaV3_5G037740	0.863134	0.673184	0.943861	2.88117	2.57792	4.99976	7.25026e-09	2.05597
													CsaV3_4G036590	1.77412	1.72328	2.03137	3.55038	2.99637	3.41649	2.62053e-05	0.829268
													CsaV3_1G026750	954.327	986.559	955.763	513.228	693.729	648.65	0.000235023	-0.647502
													CsaV3_6G043320	0.673093	1.02198	0.332901	1.2584	5.16939	2.76733	0.000272546	2.18787
													CsaV3_6G041780	10.93	11.7333	12.4337	24.3536	14.0588	15.525	0.00617549	0.593188
													CsaV3_4G030330	0.931614	0.803684	1.40775	3.71227	2.73332	1.81634	0.00436425	1.36619
													CsaV3_6G042140	3.87938	3.46273	3.69015	5.89971	5.25927	6.74446	0.000318895	0.682311
													CsaV3_1G035820	2.43083	2.72169	3.55943	1.94833	16.4329	62.3337	0.00547733	3.213
													CsaV3_3G040440	12.2709	9.20487	9.09037	5.14244	3.72045	2.07029	0.00340361	-1.47774
													CsaV3_3G047490	97.7906	90.3473	86.376	37.3578	65.6181	64.1461	0.00426905	-0.714756
													CsaV3_4G032200	5.70114	4.17979	5.60041	7.34753	8.00743	9.53631	0.00116795	0.675964
													CsaV3_6G013910	675.223	705.476	865.982	156.722	480.219	411.409	0.00318311	-1.08749
													CsaV3_3G049230	2.83277	2.72302	3.04262	4.29471	4.47166	4.34515	0.00243889	0.593262
													CsaV3_3G041420	9.86937	11.9964	8.56617	7.786	5.69019	5.06219	0.00100447	-0.737399
													CsaV3_5G039510	1.13577	1.00067	0.767343	0.422344	0.532915	0.410666	0.00807793	-1.10175
													CsaV3_6G038810	8.60773	8.92785	9.33682	9.74036	20.1087	19.128	0.00370454	0.86918
													CsaV3_6G028580	29.8352	36.7728	31.8636	22.514	21.3992	13.2943	0.000591894	-0.799199
													CsaV3_4G006140	23.1109	20.132	21.1458	17.5793	12.1266	11.2321	0.000222806	-0.674736
													CsaV3_UNG115880	4.09408	1.83298	3.3071	5.18331	8.78706	17.5866	0.00264993	1.74525
													CsaV3_7G019890	5.43359	5.80789	6.40297	11.6075	10.4444	11.0877	4.5512e-09	0.892763
													CsaV3_5G002940	3.86815	3.70441	3.03919	6.14563	5.96341	5.37592	0.000240312	0.705176
													CsaV3_1G033050	22.4301	23.1498	24.6736	10.4243	11.7723	9.21759	5.05863e-13	-1.17047
													CsaV3_2G006890	21.64	22.0547	17.8638	15.6141	12.0386	11.4639	0.00015689	-0.674018
													CsaV3_6G024060	15.0455	10.0071	17.4825	31.038	24.832	38.4656	0.000323513	1.13145
													CsaV3_2G010810	4.97961	3.86364	4.83062	9.1326	6.38197	6.99252	9.36525e-05	0.698802
													CsaV3_5G038310	30.9027	23.9958	28.6763	41.4427	37.3075	53.9815	0.000819144	0.655003
													CsaV3_3G028350	11.7681	10.9007	12.0235	14.5757	19.3831	28.645	0.00143819	0.846036
													CsaV3_1G037660	0.989906	0.665859	1.21739	5.59227	4.657	7.60007	1.319e-14	2.60583
													CsaV3_1G045740	107.042	89.6889	110.006	43.3752	63.0373	74.5007	0.00102076	-0.763338
													CsaV3_3G016230	122.521	153.2	137.516	260.57	234.792	316.337	2.56336e-08	0.958146
													CsaV3_4G025710	4.07018	3.1081	5.61178	6.98226	7.63718	17.2797	0.00976228	1.30748
													CsaV3_3G013340	15.8485	17.4512	13.4185	29.1383	25.5377	25.3257	6.79903e-06	0.759061
													CsaV3_2G014900	5.93075	4.47906	5.36702	8.48659	7.73984	9.7234	0.000547387	0.702211
													CsaV3_4G029150	60.06	72.7006	65.642	48.8854	48.5916	33.0315	0.00201041	-0.618621
													CsaV3_4G028820	8.22575	7.86911	6.33866	11.4298	13.4845	14.404	0.00022145	0.80011
													CsaV3_3G007820	16.6044	16.4275	22.8529	29.0972	22.0359	36.2221	0.00826902	0.627379
													CsaV3_2G029990	2.63962	2.44617	1.42846	7.90213	3.51971	4.10283	0.00108129	1.2178
													CsaV3_2G029200	2.74848	3.4352	2.82102	19.7282	4.95497	6.34522	0.000116675	1.7328
													CsaV3_2G032120	1.82114	1.50456	1.21619	0.033617	0.273921	0.094784	1.96911e-07	-3.3411
													CsaV3_4G007130	14.4773	13.7226	15.8118	28.0034	22.1762	24.1465	5.0663e-08	0.738576
													CsaV3_7G027840	14.926	12.4667	17.6055	11.6057	7.24786	9.89025	0.00113681	-0.667264
													CsaV3_6G021560	26.1585	27.2822	33.0276	22.5537	16.4243	13.7763	0.000256788	-0.733792
													CsaV3_6G020210	12.0466	6.93762	9.00892	14.9586	16.6521	16.7439	0.00383579	0.7811
													CsaV3_6G038350	11.2783	10.6503	9.68818	12.2543	22.5031	25.8947	0.00267448	0.938278
													CsaV3_3G032630	23.266	22.2441	29.9912	11.5767	9.70455	19.3307	0.00096531	-0.907135
													CsaV3_2G007570	13.6032	11.5705	11.0023	7.91958	7.59651	8.68226	0.000271329	-0.592862
													CsaV3_6G023890	1.14388	0.654879	1.58403	3.86828	2.04755	4.79927	0.000303517	1.62488
													CsaV3_6G033760	8.3308	9.94575	10.1807	14.4418	14.4954	17.2336	0.00023548	0.684643
													CsaV3_1G003990	51.1148	50.4259	47.6817	15.0371	20.9245	20.4236	3.41578e-13	-1.40884
													CsaV3_4G035360	12.1612	13.9572	16.1378	33.7189	29.1483	22.4134	6.3088e-07	0.995948
													CsaV3_3G013560	10.9485	9.86378	12.4207	8.94516	6.47052	6.39107	0.000849003	-0.626998
													CsaV3_6G047460	5.24458	3.95912	4.15122	10.58	12.3433	22.5725	8.10888e-09	1.76092
													CsaV3_3G032720	48.4919	54.7618	29.3076	12.7771	22.9457	10.0958	1.7827e-05	-1.5318
													CsaV3_6G041040	6.24343	7.84166	9.35166	11.6294	16.3961	10.0496	0.00857828	0.695852
													CsaV3_4G028670	27.8701	26.6496	24.817	41.1242	154.731	94.0212	3.4107e-06	1.88564
													CsaV3_3G007780	1.10023	1.16989	1.18918	2.97506	2.89171	3.30139	5.08986e-11	1.38795
													CsaV3_6G048870	19.5785	19.7106	17.7553	105.189	46.4358	44.8252	2.43254e-08	1.74751
													CsaV3_4G035640	24.7546	25.0707	21.2757	15.7319	14.4441	13.8872	2.33373e-07	-0.704767
													NewGene_357	2.09091	1.48598	1.37116	3.36508	2.74421	3.59767	5.56885e-05	0.954227
													CsaV3_1G012270	1.39792	2.66836	2.06799	6.34845	3.45186	3.90089	0.00172981	1.12321
													CsaV3_4G007680	0.468913	0.678303	0.222654	0.598419	5.11472	1.39678	0.00111641	2.3965
													CsaV3_1G039740	127.019	128.084	109.431	772.633	233.305	327.923	2.09001e-07	1.82682
													CsaV3_2G001210	39.7276	38.1428	28.4164	12.4426	15.4883	22.0477	0.000394368	-1.09814
													CsaV3_3G035090	18.0801	21.1967	16.8223	30.6265	38.9449	41.2811	1.2166e-06	0.974697
													CsaV3_3G016640	19.7334	14.7135	16.378	11.0677	8.49603	12.6102	0.000523118	-0.674968
													NewGene_446	9.82935	8.56212	7.23692	13.5145	15.2581	21.2756	0.000171595	0.940603
													CsaV3_3G023510	3.23786	4.71194	2.40257	0.965585	1.06698	0.620082	2.8402e-09	-1.976
													CsaV3_3G018890	3.8732	2.83317	3.67344	4.14858	6.10177	7.40186	0.00473529	0.764795
													CsaV3_2G004890	5.92159	4.01394	4.59651	7.28402	6.54491	10.4977	0.00242238	0.73149
													CsaV3_1G005920	3.10796	4.23171	2.85047	7.58544	13.8254	6.4805	4.01471e-05	1.45229
													CsaV3_6G041620	16.6397	16.5045	14.8206	9.78926	7.80842	8.67581	8.92217e-10	-0.885554
													CsaV3_5G014790	3.86839	6.08125	7.92253	9.95989	14.4208	13.1792	0.00142261	1.06642
													CsaV3_6G007770	30.605	22.9377	27.2753	14.6641	18.1638	12.1976	6.76582e-05	-0.848709
													CsaV3_1G000830	9.38609	10.0478	7.75042	11.3804	18.8446	14.6658	0.007921	0.721159
													CsaV3_1G004330	377.832	396.131	186.396	452.759	624.713	624.197	0.00635579	0.818105
													CsaV3_1G002470	0.525949	0.470707	0.641042	19.0349	0.946301	2.05274	0.00122647	3.66027
													CsaV3_5G005700	38.4908	35.934	24.6132	5.54073	14.007	14.7789	3.6098e-05	-1.52207
													CsaV3_1G042610	60.3382	75.6657	63.2294	94.5975	86.6186	121.102	0.00262934	0.585957
													CsaV3_5G001280	2.36781	1.81384	2.25634	3.61478	2.75755	4.76907	0.00689471	0.77345
													CsaV3_6G042410	18.4905	21.7647	22.136	14.1768	9.9031	10.5213	2.13555e-06	-0.869983
													CsaV3_3G001930	5.50796	4.40655	4.13962	15.1149	8.093	7.86829	6.15992e-05	1.11519
													CsaV3_1G046620	215.818	287.235	400.006	663.192	807.815	568.397	4.64418e-06	1.16822
													CsaV3_5G036730	3.20555	2.12247	2.61504	5.16913	5.91063	5.39343	7.79858e-06	1.0434
													CsaV3_2G035720	39.1927	36.5403	44.4069	35.6345	20.0332	24.0176	0.00298393	-0.618176
													CsaV3_3G032200	3.39975	2.58299	2.85088	6.77964	5.61269	5.40898	7.8344e-09	0.994792
													CsaV3_2G005070	25.4279	22.0275	17.0373	68.8777	38.1127	41.2474	3.89465e-06	1.17229
													CsaV3_3G000160	1.76055	1.20411	0.486406	5.45041	3.94028	4.47153	1.50616e-06	1.98128
													NewGene_144	1.32359	2.09775	2.05593	1.74227	1.30673	2.11752	0.00196331	0.750195
													NewGene_145	0.247381	0.136427	0.213896	0.519367	0.540978	0.908172	0.00151264	1.68142
													CsaV3_5G026270	11.0901	8.93236	8.38584	7.56417	5.46417	3.82881	0.00580871	-0.771804
													CsaV3_1G009130	35.3636	32.993	36.3919	76.5454	47.6887	59.7945	3.05336e-06	0.789621
													CsaV3_3G019930	3.88255	3.41961	4.14832	7.46761	5.62289	5.27978	0.00179877	0.659766
													CsaV3_1G001320	7.27171	6.55811	7.73949	4.40625	4.62573	5.29694	0.000581186	-0.600831
													CsaV3_3G012840	24.5946	20.6169	22.7543	20.9215	8.30231	9.92435	0.0058384	-0.831616
													CsaV3_4G026950	35.1544	29.8691	36.2533	19.835	18.3983	19.9293	1.99524e-11	-0.81256
													CsaV3_6G016370	8.63765	7.21106	8.18858	12.7632	10.8164	14.4843	0.00307835	0.645778
													CsaV3_5G035710	4.31576	3.71682	3.28339	7.8636	6.82437	7.81991	2.62188e-07	0.974255
													CsaV3_5G034040	17.3515	17.2306	17.5064	11.1859	9.93493	9.25594	1.06572e-09	-0.792988
													CsaV3_1G009490	1.46131	1.0689	1.34288	0.583717	0.386794	0.273169	2.67768e-05	-1.65159
													CsaV3_5G001910	46.4971	43.8328	38.1799	28.0408	23.726	24.6721	2.78523e-09	-0.766013
													CsaV3_3G013030	10.3865	8.98327	9.24774	6.51345	5.09076	4.3636	2.28541e-06	-0.858759
													CsaV3_3G038100	7.24456	7.38903	6.47976	3.04901	4.50562	5.23738	0.00445963	-0.726387
													CsaV3_6G004860	3.52061	8.72511	10.4857	32.9486	18.619	23.2121	7.95122e-06	1.68751
													CsaV3_5G008180	39.233	35.3161	37.1993	18.3719	23.3625	21.7644	6.82098e-07	-0.821256
													CsaV3_2G024980	8.91339	9.62184	9.33623	5.18936	4.48247	4.63406	1.44837e-12	-0.976203
													CsaV3_4G024440	31.3614	28.2083	28.1514	20.7624	17.5955	16.002	4.3145e-07	-0.70641
													CsaV3_UNG111860	9.27556	8.12259	8.87457	11.633	14.7779	16.8015	0.00546572	0.709258
													CsaV3_6G040290	16.0759	15.5675	9.33242	10.7448	6.91659	3.89737	0.0063165	-0.954094
													CsaV3_3G008950	29.7913	29.1209	27.4409	52.603	49.811	61.3709	4.61493e-11	0.909854
													CsaV3_5G031080	12.6324	8.00934	11.2985	2.64606	2.95003	2.83837	4.25071e-16	-1.92393
													CsaV3_6G002710	1.00031	0.968537	1.27527	1.86832	4.44688	2.67995	0.000116947	1.47479
													CsaV3_5G003950	27.1821	22.5366	18.2709	17.8477	10.7919	16.0563	0.00720554	-0.628027
													CsaV3_4G036920	16.5226	14.9849	16.1924	8.83954	10.8362	9.95176	1.37537e-05	-0.693983
													CsaV3_3G042740	6.10972	5.97205	5.35178	7.59823	9.64128	9.39932	0.00140273	0.603957
													CsaV3_2G009630	2.08327	8.62799	1.20006	1.10739	0.873604	0.685537	0.00930986	-2.19199
													CsaV3_6G015200	23.488	18.8694	24.1539	15.3553	11.4524	12.6672	6.22967e-07	-0.770135
													CsaV3_4G000220	5.02584	5.09911	4.2667	8.92383	10.6072	13.2181	1.15467e-05	1.1738
													CsaV3_3G047620	15.0633	15.1406	14.0747	8.27377	7.10374	4.87616	8.22872e-07	-1.14353
													CsaV3_7G002310	91.4833	101.163	93.9737	107.463	151.555	207.28	0.00542834	0.697291
													CsaV3_3G036420	11.8896	8.67978	11.7838	15.0609	17.1251	29.1294	0.00101083	0.916188
													CsaV3_3G049080	19.7083	23.2303	16.4266	10.346	15.6481	11.1899	0.00657794	-0.678911
													CsaV3_7G033530	19.2359	20.5362	14.8613	8.45175	9.44426	7.41382	1.69122e-08	-1.12102
													CsaV3_2G006990	256.924	247.371	266.887	431.812	398.66	532.336	4.53377e-08	0.808409
													CsaV3_4G001630	32.6641	29.8199	36.186	3.59576	15.4501	9.31965	4.21686e-05	-1.77742
													CsaV3_6G007120	84.7683	90.9521	75.4705	44.8934	46.8758	34.5217	1.31789e-08	-1.00453
													CsaV3_7G028830	5.07916	7.08441	7.27123	1.57444	3.45032	1.91298	0.000840126	-1.47856
													CsaV3_6G049370	1.21463	1.15667	1.13935	14.8754	5.63697	8.44389	6.80945e-22	3.00477
													CsaV3_3G018030	34.8073	37.2685	37.2534	6.91798	23.3553	15.1826	0.00103665	-1.25151
													CsaV3_2G013880	3.82206	2.86101	2.45509	10.9966	44.3397	78.9997	4.76131e-07	3.88437
													CsaV3_1G003000	9.57948	7.76477	9.24335	5.12087	4.60018	5.03263	3.50127e-09	-0.861966
													CsaV3_2G014350	17.2593	15.3748	13.1057	11.3492	8.67149	9.76203	0.000128191	-0.636781
													CsaV3_4G025610	19.2815	20.3162	18.4353	11.2971	10.8386	15.3895	0.000557096	-0.64235
													CsaV3_5G036180	0.613948	0.557473	0.396012	1.93533	2.30914	2.49994	1.03601e-07	2.08955
													CsaV3_5G000140	2.22109	1.67283	2.25523	5.6302	5.02803	5.97586	9.73082e-11	1.41934
													NewGene_1230	12.7612	9.17047	11.9359	17.6185	17.3773	25.9585	0.000260935	0.838097
													CsaV3_7G027570	4.83848	4.70236	2.02466	56.1828	18.6268	25.6629	2.20773e-13	3.07316
													CsaV3_2G030090	63.6075	60.5682	69.6489	43.9915	30.6803	32.098	9.18583e-09	-0.881255
													CsaV3_4G030020	8.46693	9.2695	9.41402	19.0336	11.1438	20.1755	0.00015606	0.867716
													CsaV3_1G034060	3.25171	2.24981	3.13156	4.25034	4.20577	6.97704	0.00876573	0.824984
													CsaV3_7G008240	136.365	177.438	180.251	133.838	102.495	90.7228	0.001102	-0.616175
													CsaV3_6G044330	34.7352	27.3032	28.5225	20.2089	11.9902	13.7264	9.1542e-07	-1.00339
													CsaV3_3G040060	9.14871	10.6431	9.17714	19.8643	18.9039	21.3932	8.3107e-11	1.03944
													CsaV3_2G019810	133.57	151.054	110.502	222.244	231.266	168.165	0.00124963	0.64027
													CsaV3_1G033300	1.87716	2.43603	3.1311	5.4786	9.89279	17.1969	7.31286e-06	2.11409
													CsaV3_1G013370	13.9984	7.23793	10.2215	0.185157	0.583652	0.087014	1.3268e-22	-5.14211
													CsaV3_7G027960	193.791	181.607	251.19	188.19	106.216	90.345	0.00556103	-0.731138
													CsaV3_2G035690	6.15382	5.35151	5.58543	7.19589	7.71247	11.683	0.0051815	0.628747
													CsaV3_UNG223620	12.9647	14.941	15.5572	8.7897	9.72102	8.30272	0.00257269	-0.705384
													CsaV3_2G015310	119.176	114.099	98.881	78.0723	72.4426	49.3967	0.00016694	-0.747897
													CsaV3_5G004490	129.323	134.815	127.814	48.3378	88.5947	65.5401	0.000150389	-0.950806
													CsaV3_2G010490	349.457	352.998	402.946	226.888	192.386	198.973	4.54902e-14	-0.854316
													CsaV3_3G015360	2.2856	1.65759	2.36593	5.58078	4.21923	3.08779	0.000356236	1.01316
													CsaV3_4G004360	1.85201	2.0307	1.33527	22.3259	3.54864	5.87563	9.48607e-06	2.53803
													CsaV3_6G006020	4.11703	3.86492	5.04731	2.47098	2.37937	2.80986	0.00129811	-0.775017
													CsaV3_6G047250	4.12588	3.69151	3.70172	5.59458	5.73214	6.22502	0.000120553	0.596451
													CsaV3_1G043560	10.8412	11.8946	11.7714	41.881	26.7373	26.0254	6.15628e-13	1.42941
													CsaV3_1G041630	15.9577	13.8009	14.2364	28.6809	26.2015	29.4195	7.81721e-14	0.924168
													CsaV3_1G006280	36.8224	30.5748	35.9254	23.4323	18.6938	24.2835	6.34426e-06	-0.653221
													CsaV3_6G008510	5.24561	5.13807	9.63117	2.1946	2.31784	1.48335	1.49352e-06	-1.73928
													CsaV3_5G040530	107.612	106.31	115.853	47.9068	50.9685	51.8872	1.58369e-20	-1.13962
													NewGene_806	0.081862	0.09172	0.12189	12.9077	3.65879	2.46124	1.37827e-20	5.87259
													CsaV3_2G008710	1.91912	1.55697	1.65824	0.618327	0.599958	0.690787	3.0222e-07	-1.43504
													CsaV3_5G023870	8.19134	6.5811	7.40113	18.3446	10.2113	15.9302	5.81116e-06	0.980372
													CsaV3_4G029970	8.52061	9.82441	13.1916	4.66683	4.17945	6.3047	3.98096e-05	-1.06923
													CsaV3_1G031560	5.25757	5.7372	6.72982	1.7321	0.751535	0.615212	3.29159e-12	-2.53862
													CsaV3_1G037240	6.45731	5.04716	5.88028	10.4134	8.69073	10.5976	1.6478e-06	0.757044
													CsaV3_1G030210	2.89641	3.55705	2.17791	1.1243	1.41881	1.71501	0.00168472	-1.02688
													CsaV3_1G036110	33.3304	27.4241	31.5804	53.0416	55.8433	78.4944	4.23878e-07	1.01201
													CsaV3_1G033540	26.1752	21.2847	19.2981	60.853	48.384	68.6772	2.95326e-14	1.39775
													CsaV3_4G031060	14.4457	14.5842	15.2831	10.0009	9.39133	8.38845	5.64666e-08	-0.687646
													CsaV3_3G016530	32.4074	34.2705	23.268	9.11712	16.0601	22.4519	0.00544733	-0.918639
													CsaV3_3G032820	37.6968	33.8363	34.5976	28.9948	20.4791	18.5623	0.00019545	-0.662621
													CsaV3_6G050690	0.567124	0.344417	0.621713	1.5313	1.62566	2.42175	7.9444e-08	1.84858
													CsaV3_7G005530	10.2481	9.41923	9.43322	6.40154	3.12018	7.10492	0.0029821	-0.832807
													CsaV3_3G018440	5.30104	5.5659	5.42772	3.05193	3.17369	3.21198	1.93089e-08	-0.798727
													CsaV3_6G021760	249.516	319.355	211.739	62.5979	113.998	46.7939	1.93553e-07	-1.80367
													CsaV3_2G001480	81.4949	70.9816	80.548	51.9658	40.7985	53.0983	3.64626e-07	-0.692356
													CsaV3_1G040840	2.59877	2.642	2.68693	5.76593	3.7648	3.57794	0.00454008	0.700639
													CsaV3_3G034400	1.0634	0.847397	0.981576	2.93886	2.1796	6.09995	0.000443234	1.91303
													CsaV3_6G009850	115.809	109.387	122.994	38.1554	57.821	46.2417	2.9628e-10	-1.29277
													CsaV3_6G038030	35.0112	46.6121	51.2898	6.98346	14.209	7.70303	4.96855e-12	-2.19665
													CsaV3_5G019970	12.2925	10.5191	10.1055	14.3865	19.9303	30.2756	0.00483636	0.96474
													CsaV3_5G014500	5.95586	7.09038	7.18719	4.31529	3.29754	3.79412	3.55469e-07	-0.843842
													CsaV3_6G018620	33.5707	34.9032	29.1739	12.6429	20.7709	16.7317	3.7559e-05	-0.962511
													CsaV3_UNG019130	1.89267	2.40161	0.512719	0.150718	0.101956	0.221769	1.15314e-07	-3.34879
													CsaV3_6G041250	10.1037	8.60849	8.56752	12.385	14.6572	16.915	0.000379326	0.680252
													CsaV3_7G035120	12.3404	10.7641	7.87137	3.86742	5.88307	2.13837	0.00647206	-1.3655
													CsaV3_1G046090	10.0807	8.58413	9.28172	13.1221	13.5605	16.992	0.000191421	0.634097
													CsaV3_6G005560	37.5571	38.8163	34.5243	16.2305	27.0035	21.522	0.00091343	-0.77651
													CsaV3_4G033960	7.67908	6.29616	6.9586	8.73896	9.93982	15.4832	0.00640134	0.698514
													CsaV3_3G045800	32.241	31.4093	29.8689	20.9877	15.2791	11.2119	5.78579e-06	-0.999606
													CsaV3_2G034170	14.2789	10.8422	12.2179	9.47743	6.07568	9.23499	0.00193587	-0.611054
													CsaV3_3G007670	35.7474	35.8916	28.8152	18.5132	19.3459	14.7538	1.27241e-07	-0.9453
													CsaV3_3G033450	15.9044	12.3041	13.7318	20.123	23.0413	43.5026	0.000556085	1.04023
													CsaV3_3G004090	16.7404	19.609	27.4874	36.2625	37.7439	29.6808	0.00225179	0.688749
													CsaV3_1G029220	24.6344	22.3701	25.9925	4.87122	10.4418	12.0254	8.74026e-06	-1.41174
													CsaV3_3G030890	1.97597	1.91517	1.42448	0.490741	0.459022	0.610196	2.43998e-05	-1.74418
													CsaV3_1G011340	14.0034	11.9888	11.1576	1.29277	4.84317	4.70522	0.000172227	-1.7616
													CsaV3_6G049040	0.724027	1.27801	1.13843	0.366103	0.295718	0.263439	3.8886e-05	-1.75671
													CsaV3_4G002780	23.879	24.757	20.2993	6.73247	10.7118	6.45707	2.74094e-09	-1.52853
													CsaV3_4G000140	17.815	14.2127	19.4818	8.76918	8.53972	8.59088	1.82149e-09	-1.00286
													CsaV3_3G002030	137.284	121.449	130.738	80.243	88.7966	86.2293	1.61828e-06	-0.618339
													CsaV3_3G009770	10.1058	8.76529	9.3476	15.2796	13.4522	16.9018	2.17826e-06	0.679241
													CsaV3_1G041200	3.34592	3.3675	2.4698	1.25706	0.736561	1.61895	0.000264825	-1.35851
													CsaV3_5G032480	8.62605	8.84499	9.78532	12.9096	16.332	21.597	0.000138603	0.892814
													CsaV3_3G046910	6.10215	6.47576	5.26413	4.17423	2.55527	2.95211	9.44468e-05	-0.90701
													CsaV3_2G012040	2.80177	2.59061	3.30768	5.29555	3.90063	5.78704	0.000158989	0.765498
													CsaV3_2G017730	8.03831	12.0926	9.65337	7.96684	6.12565	5.69763	0.00943797	-0.610583
													CsaV3_6G033790	247.818	236.661	125.737	84.286	116.331	123.003	0.00144638	-0.921273
													CsaV3_4G035390	28.0366	30.007	34.4631	17.5998	23.8037	8.14175	0.00909537	-0.904497
													CsaV3_1G024150	1.39898	1.13287	1.11021	3.28969	3.03019	4.31168	6.45104e-05	1.512
													NewGene_572	1.01129	1.01728	1.06817	0.411666	0.562578	0.598205	0.00888641	-0.943569
													CsaV3_3G001840	54.6348	55.725	55.1084	23.1339	40.6899	31.4576	0.000970667	-0.794852
													CsaV3_2G031500	6.11747	4.80941	4.47503	8.28485	7.29933	9.64217	0.000500614	0.69715
													CsaV3_3G040570	30.7532	34.5546	31.9079	15.9764	17.385	12.238	9.38352e-09	-1.10445
													CsaV3_6G003260	3.65073	3.63414	3.23042	6.92823	5.33917	7.50312	0.00021669	0.888285
													CsaV3_5G010150	48.2218	39.8062	44.0894	31.7218	23.4581	21.573	2.11309e-06	-0.802755
													CsaV3_1G032380	3.26047	2.46933	2.70608	7.1787	4.93041	5.9352	2.78845e-06	1.07483
													CsaV3_3G001060	9.29218	8.04649	7.9121	15.2209	12.2195	12.8034	1.71213e-05	0.65554
													CsaV3_4G031370	3.9932	4.52189	4.38429	3.23393	2.18443	2.47673	0.00529951	-0.720951
													CsaV3_6G038380	61.166	58.4059	63.0903	50.5031	31.5182	31.6787	0.00018656	-0.708354
													CsaV3_3G035320	3.49856	3.81409	3.16307	1.4786	2.44299	1.6915	0.00431137	-0.893394
													CsaV3_6G043020	10.5544	9.14485	11.1554	16.3956	21.5592	19.7013	8.20519e-06	0.896044
													CsaV3_4G026030	1.09437	1.01345	1.05469	2.97744	2.95459	4.82599	2.35345e-11	1.75277
													CsaV3_6G036530	35.0778	30.6783	33.2674	19.687	18.6571	20.8253	4.47294e-11	-0.755306
													CsaV3_2G001770	36.94	37.4553	40.6868	18.4046	24.3357	25.0447	3.68281e-05	-0.768801
													CsaV3_2G011670	411.018	466.824	455.797	541.011	756.361	742.838	0.00168143	0.608665
													CsaV3_2G019460	3.51305	5.33574	2.09608	0.848398	1.25909	0.537555	6.70961e-06	-2.04779
													CsaV3_1G013430	18.9521	16.0851	14.9596	50.3285	19.2456	33.9357	0.000593164	1.01551
													NewGene_1779	0.383283	0.433017	0.68414	1.96962	2.35123	1.08365	2.89796e-05	1.83255
													NewGene_1778	36.0609	22.5763	5.44837	156.682	65.8213	80.0117	0.00446286	2.20301
													CsaV3_1G031650	48.0369	46.3013	45.5938	38.1682	18.9375	23.6783	0.000373851	-0.822585
													CsaV3_4G022010	55.5492	64.3659	49.8449	26.77	43.5207	40.4483	0.00968162	-0.618696
													CsaV3_4G027020	33.5225	38.5689	31.3981	42.944	51.9446	64.611	0.00710236	0.615462
													CsaV3_6G031910	15.1832	16.862	9.46006	1.99231	6.44158	2.62877	2.34942e-05	-1.89085
													CsaV3_4G014720	2.39028	2.34372	2.30912	1.29629	1.24773	0.680685	0.000320743	-1.12944
													CsaV3_3G003240	7.75592	6.07236	6.9492	12.6004	10.9527	8.76737	0.000671387	0.62177
													CsaV3_4G037610	1.48484	1.14396	1.06218	2.08534	2.79598	4.07646	0.000115633	1.27072
													CsaV3_3G009910	5.32864	4.99897	5.85898	7.27361	8.22696	10.4291	0.00262078	0.67118
													NewGene_1393	0.419149	0.512211	1.79906	18.0346	3.02213	26.991	0.000206977	3.46431
													CsaV3_5G027850	23.0655	20.9466	21.3631	11.8105	12.9501	18.8157	0.00539698	-0.594136
													CsaV3_3G031510	34.4049	35.4701	37.729	59.9495	51.1334	58.3653	2.06706e-08	0.63892
													CsaV3_6G004010	4.64457	5.81482	5.17962	1.78796	2.5491	2.16913	5.52303e-07	-1.26973
													CsaV3_3G019390	22.8874	18.9418	28.3703	8.32594	7.98802	6.21282	4.79094e-12	-1.64756
													CsaV3_6G003540	20.7671	23.5947	14.8771	3.32973	7.99562	7.99076	8.72752e-06	-1.61289
													CsaV3_2G033140	18.4865	18.4435	21.1772	26.746	33.8229	31.3685	0.000169224	0.655616
													CsaV3_3G023160	14.8577	16.9379	15.4897	27.2144	25.7306	21.0378	5.79255e-05	0.630643
													CsaV3_7G002000	8.86232	10.8459	7.41842	15.1983	18.6168	15.8389	7.55975e-05	0.862487
													CsaV3_5G017120	150.813	131.638	137.626	86.3806	62.6972	73.2398	2.4716e-12	-0.937275
													CsaV3_6G028600	33.1576	28.4873	33.3612	14.2331	21.4404	21.1937	0.000636611	-0.741659
													CsaV3_5G012890	7.38945	6.65993	5.16433	3.1258	2.28424	3.32514	1.82698e-06	-1.15442
													CsaV3_2G006510	15.8886	18.1253	16.209	29.6758	35.8003	22.9911	0.00144117	0.806359
													CsaV3_4G006820	9.35378	9.06785	9.91948	18.2298	17.5966	17.126	4.8303e-14	0.888333
													CsaV3_2G007260	8.21609	7.07751	7.18309	10.0318	12.0315	13.1259	0.00091792	0.637617
													NewGene_1159	55.4948	59.7135	57.0595	93.3016	93.5021	89.8333	2.41245e-09	0.66662
													CsaV3_4G004550	18.3252	11.7524	19.8265	12.6448	8.34548	8.15436	0.00156276	-0.795378
													CsaV3_5G028190	3.68813	3.85361	4.7565	5.61573	6.02937	8.8831	0.00323908	0.729393
													CsaV3_5G031990	21.6229	22.2639	20.6216	12.2127	8.17741	9.20115	7.8453e-12	-1.14623
													CsaV3_5G001320	12.5423	11.4103	15.5132	7.70739	7.03672	10.1566	0.00092001	-0.676432
													NewGene_922	0.532978	0.528586	0.712107	1.38611	1.45611	2.00772	3.17529e-05	1.50293
													CsaV3_5G030640	59.2049	59.023	47.7143	34.6896	31.2114	28.218	2.91055e-07	-0.833366
													CsaV3_3G028360	4.33779	3.83276	4.61748	11.1978	18.6508	29.9599	2.29165e-06	2.20132
													CsaV3_4G011650	17.5418	16.3113	19.2127	24.2979	31.3903	28.6765	0.000175474	0.663334
													CsaV3_2G027840	25.6365	29.3921	34.2453	58.484	81.0257	76.7854	6.3955e-09	1.27125
													CsaV3_4G035930	15.6341	14.4538	17.0021	6.27989	9.11838	9.95997	0.000701311	-0.895689
													CsaV3_5G036340	5.33604	5.11523	4.82445	7.53158	8.70239	21.645	0.00143579	1.29853
													CsaV3_5G023060	2.25318	3.36225	1.86976	8.00724	18.3453	7.6677	1.2769e-07	2.1874
													CsaV3_5G024380	0.706116	0.961065	0.920187	1.93331	3.16755	2.95763	3.0546e-07	1.63248
													CsaV3_4G037790	1.22733	2.37387	0.542055	1.53989	10.2904	2.7922	0.00915388	1.83689
													CsaV3_1G029550	12.6136	12.21	8.4421	7.3738	5.75835	6.64096	0.000275314	-0.769169
													CsaV3_3G045220	0.608263	0.512817	0.641599	4.99428	5.90784	7.79102	1.66384e-11	3.37247
													CsaV3_1G011030	151.333	233.825	178.961	252.907	510.378	410.121	0.000383788	1.05764
													CsaV3_5G013910	2.47942	2.3394	3.43696	4.66363	5.17907	7.16282	0.000419399	1.0327
													CsaV3_2G029960	9.1218	9.36267	8.74803	15.3563	20.1145	13.1858	0.000126024	0.830186
													NewGene_483	19.2653	16.2296	19.0406	24.4514	24.1771	41.5484	0.00942106	0.715108
													CsaV3_5G027950	1.50502	2.11297	0.99478	8.80616	2.36183	2.85048	0.0036174	1.54739
													CsaV3_3G046140	39.7138	46.216	54.7799	23.2494	18.0686	16.2313	5.82711e-12	-1.30865
													CsaV3_1G010070	14.8164	21.6253	14.7532	26.1321	32.7056	27.8178	0.00225648	0.747498
													CsaV3_7G029780	35.4315	34.9333	32.3197	7.07491	7.00038	5.78991	1.06104e-51	-2.38092
													CsaV3_3G031720	56.5971	42.1863	49.3019	7.87747	21.7215	20.4711	1.675e-05	-1.55285
													CsaV3_7G005670	112.552	107.643	93.7781	29.9967	42.4502	44.6761	8.28215e-12	-1.42669
													CsaV3_3G040660	7.95959	7.21317	7.67711	12.4399	13.6236	11.4273	4.81264e-05	0.703349
													CsaV3_4G005160	9.01659	9.69406	10.1283	21.1735	20.618	30.1734	3.56636e-08	1.30404
													CsaV3_3G036380	0.335852	0.540393	0.637013	1.61399	1.41335	1.32654	0.000574771	1.49519
													CsaV3_7G022770	19.6094	20.1903	18.9146	11.7379	11.048	13.631	7.24932e-07	-0.702779
													CsaV3_5G032400	6.67948	5.71983	5.7046	12.1972	6.48879	9.03835	0.00871865	0.587949
													CsaV3_3G034520	3.65858	3.01122	3.36947	5.72702	6.04454	8.45654	1.14777e-05	1.00029
													CsaV3_2G018020	0.244486	0.515437	0.240714	2.51759	1.2331	1.50829	1.81893e-06	2.33233
													CsaV3_1G000050	1.78794	1.63254	1.44553	0.659647	0.937155	1.0531	0.00795109	-0.881724
													CsaV3_7G034580	52.9131	53.023	52.4899	33.1819	33.59	33.7167	1.16826e-09	-0.668674
													CsaV3_5G034940	3.63436	4.48025	5.07379	8.26042	7.36009	7.72047	1.5505e-05	0.806073
													CsaV3_4G024810	8.43269	5.63888	6.0133	11.2992	8.9865	11.8983	0.00289128	0.665053
													CsaV3_3G010040	3.1126	2.75575	2.61265	4.32836	5.73373	6.55849	3.91796e-05	0.964213
													CsaV3_2G030320	11.8211	11.9633	6.63456	5.60022	4.41675	4.79119	8.85045e-05	-1.05815
													CsaV3_1G045110	9.5551	9.37553	10.027	7.27284	5.80573	6.21361	1.0445e-05	-0.601781
													CsaV3_6G018900	1.94209	2.34027	1.48075	4.53479	3.77588	6.52808	4.06791e-05	1.34714
													CsaV3_4G035310	34.6842	31.2724	32.1797	19.1764	14.6872	18.027	1.8799e-13	-0.936992
													CsaV3_2G012540	14.3841	13.5634	15.5326	30.1899	28.133	25.9929	9.24859e-15	0.941648
													CsaV3_5G035310	25.7171	31.0707	36.1185	18.7535	20.5071	10.7242	0.0020342	-0.903779
													CsaV3_4G021940	32.9071	28.6115	31.1033	39.5964	40.9831	73.6105	0.00827074	0.726279
													CsaV3_6G008460	13.7523	12.4433	12.2334	8.11456	8.00656	7.28595	7.23878e-07	-0.726206
													CsaV3_7G030490	112.816	124.357	137.726	180.843	277.006	265.227	1.5043e-05	0.945674
													CsaV3_4G036150	3.21236	3.66942	5.06031	4.98013	8.21495	19.9026	0.00124225	1.46656
													CsaV3_2G005150	1.99666	1.48622	1.9623	4.41071	3.51881	5.69473	0.000371819	1.29445
													CsaV3_6G005730	38.8418	41.5614	28.1224	13.2044	23.5781	12.0144	0.000169457	-1.15173
													CsaV3_1G022880	0.442518	0.477892	0.512064	1.10708	0.743725	1.18488	0.00910699	1.0641
													CsaV3_3G037560	16.9221	15.6633	13.2713	23.026	27.3395	27.2072	3.87676e-05	0.749888
													CsaV3_5G027750	7.71331	6.47539	6.03992	10.9768	12.0207	11.1322	3.01361e-05	0.744824
													CsaV3_6G043110	4.18936	3.94253	3.20847	1.94453	2.65773	2.429	0.00642247	-0.692375
													CsaV3_5G024480	32.0253	40.1356	52.8516	33.7192	26.4678	22.2624	0.00785702	-0.619096
													CsaV3_6G048840	28.3228	24.3364	20.9644	33.8023	39.8816	63.2546	0.00077287	0.887766
													CsaV3_1G009060	14.9064	12.359	14.2953	26.2346	27.1329	48.5594	1.40886e-06	1.28487
													CsaV3_5G017390	32.6814	30.6653	28.1422	7.76548	14.8524	17.7286	9.94854e-05	-1.17906
													CsaV3_7G006600	0.624613	0.880435	2.30456	2.66333	6.25894	7.19925	9.91154e-05	2.08779
													CsaV3_6G010120	69.9314	70.104	91.1997	40.4657	19.5889	25.9585	3.7448e-09	-1.45628
													CsaV3_UNG184410	4.72161	4.19255	4.79732	13.4426	8.49059	17.446	7.69444e-06	1.49369
													CsaV3_3G014180	4.23498	2.19827	2.03658	3.74767	11.4321	9.20794	0.00154849	1.53218
													CsaV3_5G040020	5.78383	5.34046	6.39584	2.88179	4.18189	3.67456	0.00245018	-0.709357
													CsaV3_7G028460	34.6198	36.3778	36.507	56.0016	60.469	48.4323	5.48043e-05	0.606303
													CsaV3_1G041320	128.754	141.592	142.211	171.044	262.868	400.107	0.000548141	1.01244
													CsaV3_2G025870	287.677	277.618	268.881	74.4818	150.268	121.447	2.57266e-06	-1.26428
													CsaV3_3G013180	6.92074	4.97705	3.53221	1.80417	1.48433	1.32781	1.41496e-07	-1.74505
													CsaV3_2G024830	19.0498	22.0228	19.199	15.2938	12.1349	12.4244	3.86753e-05	-0.615587
													CsaV3_2G011430	12.7475	9.62301	9.51234	3.81975	3.79478	5.35412	0.000708159	-1.3094
													CsaV3_4G023370	25.5398	32.1816	18.7571	12.6171	12.9644	14.2973	3.35365e-05	-0.9539
													CsaV3_2G015430	1.57659	2.69385	1.75763	3.7749	9.23167	4.06295	0.000825791	1.50275
													CsaV3_1G032850	9.59504	10.5511	9.91562	7.36223	6.089	6.28771	6.04453e-06	-0.623634
													CsaV3_2G028330	25.883	27.7247	23.6899	49.4227	84.758	58.6709	8.99967e-08	1.31921
													NewGene_638	5.08077	5.224	4.86775	3.47186	2.35461	1.03673	0.00599541	-1.05478
													CsaV3_4G037900	5.86147	5.78875	7.11086	9.89936	9.8229	10.0863	0.000425321	0.653772
													CsaV3_6G046420	37.2901	31.224	32.6787	53.3573	39.198	82.6978	0.00265829	0.776356
													CsaV3_4G036050	152.947	163.753	207.542	101.503	82.0799	47.9529	7.52998e-06	-1.19777
													CsaV3_2G013480	21.3238	22.2917	23.3642	12.1642	7.83678	9.64005	7.25199e-13	-1.19804
													CsaV3_3G048620	14.4653	14.9588	17.3387	32.8514	21.2398	21.2829	0.0008252	0.664757
													CsaV3_4G033100	5.05455	5.37914	4.45815	9.85266	5.87763	7.25537	0.00916124	0.602655
													CsaV3_5G037450	10.51	10.9956	9.09211	6.4327	5.50734	8.25688	0.00748503	-0.614181
													CsaV3_6G013050	4.18667	3.9296	3.02553	7.15968	4.83392	7.68832	0.000908088	0.799334
													CsaV3_3G034820	1.27489	2.1785	1.35291	0.34532	0.589225	0.304124	0.000664338	-1.89597
													CsaV3_7G028110	79.4205	71.2609	84.3826	41.2439	56.5716	43.8741	0.000111003	-0.733475
													CsaV3_4G007840	12.5626	7.92611	12.3726	23.6568	27.2374	34.0387	0.000191421	1.34458
													CsaV3_UNG232220	3.60436	1.13848	0.102601	4.22717	70.5999	27.0563	0.00159801	4.40012
													NewGene_173	1.13152	1.09617	1.77797	4.39901	4.51697	4.25409	0.00117513	1.13502
													CsaV3_7G000590	8.95692	8.41454	6.45242	4.45942	4.0731	3.02615	0.00375612	-1.05386
													CsaV3_2G026760	0.270301	0.259381	0.154851	0.966259	1.54745	1.789	1.00124e-09	2.63633
													CsaV3_3G014880	13.7809	10.3107	13.0887	23.0199	15.9156	19.2632	0.000318399	0.627333
													CsaV3_6G037980	27.6243	36.1756	34.3104	43.9728	41.8468	70.1702	0.0082179	0.655134
													CsaV3_5G039720	4.97338	4.28946	3.98012	6.17718	6.48025	8.55557	0.00156067	0.668648
													CsaV3_1G005320	5.27362	6.37014	6.61669	4.32213	4.44879	3.29763	0.00511752	-0.609256
													CsaV3_3G021840	2.39803	2.49755	2.33576	5.18708	2.89849	5.73103	0.00105859	0.908161
													CsaV3_5G010220	14.5802	15.9228	17.253	36.1936	27.7565	27.8019	3.45445e-09	0.922662
													CsaV3_6G006960	0.312084	0.328825	0.259224	27.467	2.55265	6.13481	6.10629e-09	5.2356
													CsaV3_5G031610	52.4204	41.2764	42.7892	66.3858	67.465	105.508	0.000334379	0.800869
													CsaV3_3G026480	38.727	38.6014	36.0259	55.125	70.2528	87.4431	1.21455e-05	0.902288
													CsaV3_2G015600	11.5602	12.3834	8.96849	3.67943	4.73944	4.86135	0.000107008	-1.30492
													CsaV3_4G037710	23.0116	21.6954	23.9316	31.0871	28.6903	49.6195	0.00618635	0.659948
													CsaV3_6G007370	5.15254	7.06826	5.37298	25.1848	8.44211	11.7797	0.000452462	1.32436
													CsaV3_2G017600	86.8918	104.466	91.8634	53.1462	62.0614	41.5697	1.32658e-05	-0.8631
													CsaV3_3G032940	94.5926	125.388	95.2901	67.8618	69.4297	55.5455	0.000111871	-0.723706
													CsaV3_4G033490	5.32755	5.65606	5.51092	6.63776	9.62111	9.0073	0.00671471	0.610721
													CsaV3_4G036090	49.101	37.106	38.5246	25.8375	20.8403	34.4169	0.00288867	-0.635481
													CsaV3_4G032170	6.02011	6.10209	6.11215	15.0789	13.0395	14.1725	1.08523e-13	1.19612
													CsaV3_6G050480	55.8733	48.9033	53.4258	45.4683	30.166	26.6323	0.00092411	-0.652525
													CsaV3_3G048010	2.20302	1.97922	2.10112	3.0538	3.45604	3.46634	0.000728042	0.65503
													CsaV3_UNG208750	12.8277	11.491	11.9842	18.8846	25.5928	29.938	0.000149082	1.03021
													CsaV3_6G016580	144.268	169.733	201.522	111.274	102.575	58.387	0.000383181	-0.936123
													CsaV3_7G028090	43.5421	41.252	42.4151	26.7968	19.122	30.4917	2.28621e-05	-0.754097
													CsaV3_1G032720	13.6628	11.2915	12.8152	18.642	19.9082	21.4304	1.26826e-05	0.657597
													CsaV3_4G035080	71.5417	62.972	67.3918	35.3999	25.4789	27.9754	1.01709e-16	-1.20351
													CsaV3_1G039930	71.5345	72.6698	77.9315	90.1899	121.227	132.699	0.00127872	0.626655
													CsaV3_3G019710	2.40266	2.96317	3.59785	6.58274	6.99028	6.69903	3.76003e-07	1.16091
													CsaV3_4G024890	32.0519	29.812	24.5664	66.3455	60.0099	91.2551	2.55674e-08	1.31797
													CsaV3_5G001040	27.1465	26.797	31.1547	18.8666	17.9922	16.9454	3.04725e-07	-0.67392
													CsaV3_2G021060	13.7731	13.2296	20.3117	11.673	8.10102	7.71354	0.000570153	-0.803277
													CsaV3_2G015970	34.4707	30.8726	37.2655	21.2199	14.5042	13.7924	4.22505e-09	-1.07242
													CsaV3_3G022160	27.9542	25.1384	32.8865	19.8976	16.9609	12.6968	6.20681e-05	-0.810286
													CsaV3_4G010480	3.71307	9.95575	5.34957	40.9684	40.2015	7.00486	0.00697232	2.1879
													CsaV3_1G043490	7.18898	5.3915	7.5289	12.779	8.60043	9.30222	0.00809835	0.5881
													NewGene_1571	5.56647	1.67942	1.4659	6.68207	5.96281	10.3092	0.00370435	1.39362
													CsaV3_3G039180	1.25072	0.938597	1.23727	2.25506	2.83444	5.01225	0.000841949	1.53888
													CsaV3_1G045430	36.3967	39.5869	28.5625	10.3543	11.5427	11.9968	6.92581e-18	-1.63528
													CsaV3_6G007910	20.668	22.7277	20.9716	14.6991	16.1613	9.41508	0.00455084	-0.686828
													CsaV3_2G014360	4.93519	4.84779	4.71245	2.38162	1.75019	2.5536	4.3962e-09	-1.13078
													CsaV3_7G031890	25.985	25.6515	29.3864	20.8334	13.5579	11.6806	0.000110177	-0.837754
													CsaV3_1G024320	1.2992	1.17679	1.47656	2.43872	1.75076	4.30548	0.00439935	1.08128
													CsaV3_3G011500	0.227028	0.156105	0.214326	0.393612	0.316998	0.4757	0.00829634	0.971268
													CsaV3_5G027200	51.8184	53.4619	45.7074	32.7136	32.894	32.6249	2.01508e-06	-0.632774
													CsaV3_4G028930	1.27372	1.13295	1.6588	2.969	2.10978	1.93101	0.00344335	0.762544
													CsaV3_3G004750	24.375	25.3828	25.4513	34.8188	37.7448	44.2739	7.75771e-05	0.625371
													CsaV3_4G028680	3.5076	3.28662	3.06436	5.60499	7.28225	12.9152	1.97085e-05	1.3811
													CsaV3_3G045340	21.4646	18.8844	19.8301	13.516	10.3552	14.2755	6.62001e-06	-0.674669
													NewGene_304	22.0807	12.5939	15.0778	75.4313	26.7469	49.1644	9.10973e-07	1.59643
													NewGene_300	8.39008	13.4276	8.76264	4.38442	4.01377	5.98514	3.00403e-05	-1.07832
													NewGene_302	16.1393	43.6179	10.4222	5.84124	5.6867	2.58184	0.000894164	-2.32749
													CsaV3_5G006590	8.23393	8.98843	7.67522	15.6532	14.2005	16.2889	2.77433e-07	0.875476
													CsaV3_3G037600	3.03805	3.56026	2.70715	7.40759	5.03062	7.02592	5.61588e-06	1.0425
													CsaV3_3G040580	2.78414	2.26886	2.83595	8.37692	5.86993	10.4113	2.49352e-10	1.62246
													CsaV3_6G049580	40.9787	38.8624	38.9405	44.1408	80.5501	140.183	0.00124812	1.15705
													CsaV3_1G013380	5.80166	6.02525	5.81916	13.8898	11.2876	7.44628	0.00109898	0.867628
													CsaV3_4G007350	7.82398	8.86624	9.62652	4.33649	3.90633	3.14738	0.000254142	-1.2179
													CsaV3_UNG160230	19.9617	19.8579	18.8861	14.3696	12.126	11.4312	2.25506e-06	-0.645902
													CsaV3_5G002590	17.017	14.9831	16.3427	24.1969	21.6797	27.8264	5.25725e-05	0.594196
													CsaV3_4G007970	58.5321	51.935	54.7535	29.3409	34.8934	39.5805	6.93827e-05	-0.677306
													CsaV3_4G006000	42.5324	49.2692	44.6677	22.7934	25.9189	18.9799	1.80369e-08	-1.02151
													CsaV3_5G032290	5.48616	4.32964	5.0202	8.16656	6.76366	7.98691	0.00102488	0.610548
													CsaV3_1G005990	3.87629	4.67435	3.04001	2.59646	2.12731	1.21857	0.00259815	-0.982341
													NewGene_1975	1.7986	1.47228	1.08976	3.71951	2.7349	3.70267	3.18218e-09	1.14012
													CsaV3_6G036890	82.1234	100.364	78.2474	132.493	138.861	142.98	3.94669e-05	0.65531
													CsaV3_1G044890	18.9356	15.6477	15.9866	29.899	25.1928	38.7134	4.78744e-06	0.876905
													CsaV3_5G031170	1.89311	1.57484	2.16592	10.4829	2.98171	3.33598	0.000446378	1.52986
													CsaV3_3G016970	0.442484	0.742305	0.794532	19.0874	1.35663	1.25206	0.00435503	3.37092
													CsaV3_6G040770	6.61114	5.2179	7.06922	4.23586	2.64194	1.82641	0.000113993	-1.14311
													CsaV3_1G042640	14.5584	12.5943	15.4709	5.09255	8.14302	10.4271	0.00249428	-0.849281
													CsaV3_2G017250	8.03163	7.51834	5.62316	6.11287	2.08578	2.17812	0.00720439	-1.0704
													CsaV3_1G002420	130.146	116.661	105.527	241.201	164.652	250.838	1.74215e-06	0.877831
													CsaV3_2G031150	9.72876	9.48855	10.2451	18.8563	12.8443	16.3867	1.10257e-05	0.685538
													CsaV3_3G017200	45.8825	41.0928	46.5111	29.2686	19.9155	31.7927	7.59227e-05	-0.740099
													CsaV3_6G014020	10.889	8.52988	11.7927	7.58196	5.24777	6.72042	0.000280421	-0.693671
													CsaV3_3G004970	3.494	3.64255	3.35289	7.45431	11.1204	8.5682	1.15809e-08	1.36601
													CsaV3_3G043740	6.98571	6.97185	7.38637	10.4479	11.6078	12.5723	8.55286e-06	0.688009
													CsaV3_3G046510	127.404	118.785	151.641	86.2221	77.0125	62.6853	4.65753e-07	-0.830765
													CsaV3_7G024880	4.27741	9.05069	2.05389	1.30579	2.47929	1.66467	0.00191622	-1.5042
													CsaV3_3G016150	54.5844	54.3271	41.113	21.8695	24.8685	26.6289	4.09708e-08	-1.04152
													CsaV3_5G028700	13.2204	11.4845	12.5017	20.4999	18.6452	20.8223	9.83256e-09	0.67455
													CsaV3_1G000450	8.69898	7.24074	9.42999	5.58692	3.61226	5.74017	0.000373298	-0.783742
													CsaV3_4G034040	1.23014	1.16065	0.381695	1.87952	6.73409	5.18781	3.89913e-05	2.31925
													CsaV3_3G047480	25.9111	28.3506	29.1998	4.96199	13.3369	13.4163	0.000168979	-1.38815
													CsaV3_7G012650	0.936541	0.774963	1.17042	2.42633	2.08941	2.12542	0.000481602	1.17492
													CsaV3_3G014800	2.07373	2.38453	3.00704	13.436	23.8289	20.4969	5.00234e-23	2.94883
													CsaV3_4G008280	27.5739	21.4148	24.5278	13.2551	16.2964	16.9599	0.000231064	-0.665775
													CsaV3_5G001940	7.60112	5.61552	7.06745	13.5833	11.1925	14.5649	4.50536e-07	0.940427
													CsaV3_5G033040	6.98659	4.89342	5.21031	11.9134	7.90869	12.832	6.1039e-05	0.91509
													CsaV3_4G027340	15.4146	11.275	11.5777	22.0604	20.0767	19.3884	0.000131583	0.671433
													CsaV3_1G040870	14.1374	16.407	13.973	27.1372	29.8773	19.9075	0.000131396	0.777151
													CsaV3_5G003450	7.63531	7.21653	8.24028	17.696	12.7492	14.2984	2.22912e-07	0.933485
													CsaV3_3G034450	1.84377	1.50711	1.98985	0.50859	0.567034	0.748023	6.24785e-06	-1.54969
													CsaV3_6G022370	5.59087	3.24862	4.08796	8.76777	10.5089	12.3229	1.52429e-05	1.28012
													CsaV3_7G019870	35.2388	29.1765	31.7071	52.4846	43.6336	55.2858	3.08964e-05	0.640316
													CsaV3_5G036560	1.36816	0.858707	1.36322	2.57786	2.35721	4.33059	5.90559e-05	1.35425
													CsaV3_6G008860	13.64	17.611	17.2309	53.5506	20.7514	41.0245	4.86664e-05	1.21512
													CsaV3_3G044790	43.425	32.9687	33.9839	47.9297	52.5934	91.6714	0.00376924	0.79238
													CsaV3_7G031380	26.2109	20.5712	18.1143	16.7492	10.0362	10.4001	0.000394992	-0.828438
													CsaV3_1G046590	2.85257	2.35967	2.54039	3.55255	4.08331	4.95046	0.00550317	0.688011
													CsaV3_3G011900	6.83763	6.62035	5.76318	11.277	11.9588	10.9566	4.19041e-06	0.819034
													CsaV3_1G006460	12.0571	12.0599	12.033	4.42933	6.29796	8.5575	0.000776298	-0.910759
													CsaV3_6G036070	4.64453	6.2253	4.65812	7.85092	9.35713	9.10303	0.00185177	0.750345
													CsaV3_3G030720	7.6513	8.3196	8.16552	9.26056	14.0192	19.119	0.00513558	0.808469
													CsaV3_5G037310	0.928176	0.529063	0.853298	1.43857	1.62529	1.90039	0.00495659	1.09585
													CsaV3_1G033140	9.27168	7.15564	7.19121	11.0939	14.0895	13.7725	0.000551907	0.716104
													CsaV3_6G052800	9.53818	5.8886	3.47731	20.6202	9.37023	14.5417	0.00440192	1.20639
													CsaV3_3G001770	10.7549	10.2523	14.9527	5.74921	4.60496	6.20144	0.00135431	-1.12356
													CsaV3_7G006730	17.1845	18.9447	18.5791	26.6954	28.8848	29.9834	6.39072e-06	0.634282
													CsaV3_6G052110	37.5452	38.7966	44.8992	30.1165	19.6758	16.3898	4.52078e-05	-0.897655
													CsaV3_2G007630	9.98812	7.98595	10.2577	6.18588	5.59709	6.75052	0.000417929	-0.619491
													CsaV3_UNG009110	9.05964	7.01809	7.26895	13.9577	10.6641	14.3076	0.000653762	0.718901
													CsaV3_5G011030	6.43361	8.76358	14.8698	1.784	3.18927	1.64475	3.78407e-08	-2.17545
													CsaV3_3G019790	1.25674	1.14709	1.09991	2.40456	2.39484	3.15522	3.22898e-05	1.16745
													CsaV3_1G031010	81.43	67.9517	76.0516	56.4921	44.3738	43.6265	1.33758e-06	-0.659127
													CsaV3_1G006660	1.38023	7.84574	0.160867	0.281731	0.541625	0.678819	0.00639937	-2.63719
													CsaV3_3G020280	25.4185	21.7489	25.501	18.4253	10.8102	11.7975	7.79482e-05	-0.849355
													CsaV3_6G008270	58.1022	43.4553	40.7023	27.0648	22.4503	20.3652	9.1348e-09	-1.0418
													CsaV3_2G016980	4.03464	4.37047	4.00172	8.38711	14.0881	6.74337	0.0010097	1.23257
													CsaV3_5G036680	1.00239	1.00873	0.938244	1.80066	1.72326	1.45956	0.00867707	0.738963
													CsaV3_3G039970	6.79999	4.2921	5.69719	8.72479	10.5525	20.0768	0.000590558	1.22111
													CsaV3_7G026300	49.6139	51.6919	29.225	13.9146	16.4323	9.88219	1.28631e-09	-1.70824
													CsaV3_3G005400	2.35038	1.79167	1.47363	2.38456	7.48842	4.7103	0.00552807	1.38043
													CsaV3_2G013070	36.3298	43.0849	34.1489	46.4794	67.0164	58.9219	0.00589889	0.597208
													NewGene_520	8.51937	6.72919	5.55346	10.0641	14.8184	17.5765	0.000209342	1.0211
													CsaV3_7G030460	152.661	167.958	176.691	230.432	346.727	328.076	4.01336e-05	0.861591
													CsaV3_6G044360	25.8783	21.2422	22.4804	13.8686	9.23348	13.8517	4.21628e-06	-0.931366
													CsaV3_6G046880	1.34043	2.01653	1.61818	9.62371	12.2856	10.7994	3.74847e-29	2.70693
													CsaV3_5G027120	5.85959	4.75577	4.7661	7.83329	7.85219	9.4771	0.000102977	0.698447
													CsaV3_7G008810	14.7503	18.567	13.6525	4.95237	7.96409	7.42331	0.000107642	-1.21056
													CsaV3_3G006810	6.90886	6.76842	5.52547	10.245	11.2929	18.8115	0.000221799	1.06066
													CsaV3_7G022810	2.26341	2.30733	1.65632	0.576964	0.860476	1.13594	0.000818378	-1.2797
													CsaV3_3G000300	19.2685	22.7079	17.2455	35.8201	38.4657	44.2595	6.02352e-07	0.988631
													CsaV3_2G033700	0.616919	0.665443	0.852419	1.37943	2.16743	1.91508	0.000119736	1.34704
													CsaV3_7G002170	1.78457	1.97455	0.860628	3.32621	3.04773	4.8969	0.000478766	1.26959
													CsaV3_6G037500	5.3781	5.61538	5.55394	2.22093	3.08005	3.78202	0.00134544	-0.871732
													CsaV3_7G033420	4.81906	7.3244	6.28146	0.865072	1.3385	0.301642	5.85703e-08	-2.86031
													CsaV3_2G001740	3.36643	3.14253	3.68009	23.7836	3.64573	4.0891	0.00956611	1.56109
													CsaV3_4G001140	5.97055	5.16143	7.41203	3.17015	3.07206	4.70096	0.0022976	-0.770292
													CsaV3_2G011640	3.57394	3.56662	4.91499	9.19627	4.77131	6.38302	0.00714554	0.726345
													CsaV3_6G007780	69.193	92.8422	49.6395	15.9163	22.8567	13.7188	1.35138e-11	-2.01812
													CsaV3_6G039500	5.53608	4.4775	4.81116	12.4656	7.76561	13.6419	4.35463e-06	1.16962
													CsaV3_7G002230	1.65704	2.16018	2.09507	1.29053	0.940502	1.02626	0.000283331	-0.875635
													CsaV3_4G013410	50.9581	49.3315	53.2867	55.2385	99.7674	138.667	0.0024085	0.936168
													NewGene_1746	0.294333	0.462878	0.304296	0.541534	1.15401	1.08012	0.00412989	1.3925
													CsaV3_5G032800	18.0313	18.0096	23.6354	7.12755	10.0406	13.4867	0.00404108	-0.963813
													CsaV3_1G037760	52.5706	54.4346	56.8397	32.8757	36.6761	32.996	3.65854e-07	-0.685486
													CsaV3_3G002560	130.491	115.959	85.6079	57.3975	71.3186	69.9284	0.000359807	-0.748525
													CsaV3_5G028780	17.8615	14.0232	19.7324	15.4326	8.64394	9.29131	0.00578053	-0.654933
													CsaV3_7G024800	2.26184	2.59311	3.33892	1.90372	0.666078	1.09703	0.0091002	-1.19334
													CsaV3_5G036490	12.7369	10.8224	13.2899	10.4264	5.76915	5.69473	0.00182778	-0.776915
													CsaV3_3G028510	3.61028	2.85333	3.26191	9.96125	6.90197	16.4536	2.51864e-05	1.75292
													CsaV3_3G047730	9.02696	8.89032	9.84079	26.735	13.8716	13.5613	0.000268391	0.934009
													CsaV3_5G006490	4.01865	3.23457	3.5721	5.31007	6.12311	8.2839	6.94447e-05	0.857933
													CsaV3_3G002970	13.0631	7.15252	5.78085	3.76736	5.01661	5.024	0.00519824	-0.91575
													CsaV3_5G027860	33.9265	29.3548	30.2338	18.2367	13.7621	16.5232	3.91198e-13	-0.964338
													CsaV3_7G001310	27.4058	29.0421	22.3216	12.9234	12.8009	9.93893	3.25883e-10	-1.15692
													CsaV3_5G012950	22.1867	25.3016	24.3778	19.5687	15.319	12.5036	0.0017314	-0.619632
													CsaV3_2G008220	16.9133	21.3946	34.4135	33.2261	130.735	102.908	0.00342554	1.89204
													CsaV3_7G005560	12.5151	16.9304	5.34059	1.92719	0.865572	0.227296	4.51207e-05	-3.56182
													CsaV3_3G033310	2.07567	2.18522	2.22679	0.532557	1.08787	1.09234	0.0043973	-1.23762
													CsaV3_4G007250	14.1863	12.0788	9.80592	17.3746	17.905	23.6924	0.00163792	0.698298
													CsaV3_3G032060	12.6096	12.4012	11.2439	15.1941	18.6901	30.0888	0.00252797	0.811898
													CsaV3_UNG169310	5.59693	4.81776	3.43608	7.88199	7.3097	10.8671	0.000622557	0.897709
													NewGene_1838	2.66325	2.45282	2.13052	5.75475	4.40218	8.57472	2.3781e-05	1.34926
													CsaV3_5G019980	1.95392	1.00168	1.44926	3.2503	6.2219	8.59877	1.63226e-05	2.02941
													CsaV3_1G034020	2.04642	1.89727	2.44761	1.48328	1.19033	1.2467	0.00236405	-0.722227
													NewGene_1162	4.89837	3.32379	3.75123	6.38553	6.42386	10.3857	0.00112659	1.01468
													CsaV3_6G039330	32.0198	46.822	42.521	19.2881	32.6932	21.9115	0.0070461	-0.716873
													CsaV3_6G040030	1.2922	0.954318	1.21625	2.74217	1.76594	2.20702	0.00640524	0.920261
													CsaV3_2G026460	80.3303	69.1706	67.1521	62.986	37.7914	40.4688	0.00123784	-0.642332
													CsaV3_2G011050	7.02977	5.6205	5.49415	1.51757	2.73239	3.99868	0.0023083	-1.13965
													CsaV3_1G001470	2.18886	1.63982	1.89592	5.74299	2.89805	4.44014	1.59255e-06	1.16518
													CsaV3_6G001290	2.37399	2.53825	2.77366	4.20174	4.291	6.99923	0.00013121	0.998338
													CsaV3_5G006120	6.19184	5.54906	5.54301	10.8242	9.24344	9.28717	1.22943e-08	0.748564
													CsaV3_2G017060	0.430856	0.528416	0.393108	1.38402	0.667375	1.16203	0.00210809	1.21421
													CsaV3_7G034880	1.99693	2.93182	2.16733	9.35545	6.16731	3.48803	0.000145495	1.3904
													CsaV3_3G042170	25.854	24.1476	25.7313	14.121	13.4428	9.49666	1.76091e-08	-1.04398
													CsaV3_6G008370	5.35054	3.95448	6.09295	0	0.752097	0.443794	7.64156e-06	-3.59146
													CsaV3_5G008450	30.3754	24.1598	27.6636	36.8069	45.7406	58.6719	0.000378106	0.775387
													CsaV3_1G027960	16.2419	10.8357	12.6106	8.22803	5.39054	7.46744	2.69602e-05	-0.931167
													CsaV3_1G045720	8.43631	5.85723	8.56739	12.8796	12.3548	19.9784	0.000132708	0.973946
													CsaV3_6G015120	45.2589	71.7614	45.3755	2.33126	21.6255	9.21333	0.00905973	-2.26388
													CsaV3_5G028620	8.70151	9.27833	12.4732	8.33388	5.13504	6.45135	0.00386647	-0.635049
													CsaV3_2G028850	0.931953	0.764535	0.737471	0.130863	0.401775	0.012849	0.00954891	-2.11347
													CsaV3_4G014900	3.49048	3.14873	3.65774	5.05278	5.64025	8.18359	0.000431657	0.865181
													CsaV3_3G041280	10.6883	11.1383	5.33912	3.85855	4.94809	4.99225	0.0027309	-0.982459
													CsaV3_7G026490	9.30832	9.76894	5.40331	1.39256	2.54243	3.18919	2.2706e-06	-1.78336
													CsaV3_5G031570	40.6583	52.9677	31.0925	15.1811	12.3756	8.36028	6.16817e-11	-1.8161
													CsaV3_4G032480	18.8895	21.7217	15.5006	15.5025	11.032	10.4418	0.00280622	-0.624316
													CsaV3_3G040900	13.9958	12.2613	13.4584	22.6353	22.7504	33.7249	2.3552e-05	0.981154
													NewGene_237	1.35374	1.01707	1.76232	2.62952	2.21119	3.66261	0.00259605	0.935794
													CsaV3_2G031220	2.62003	2.86869	1.76779	5.39737	5.94718	6.53349	8.06559e-06	1.28417
													CsaV3_6G014310	26.5417	32.8527	22.6878	11.6557	13.9406	15.5707	1.46048e-05	-1.00565
													CsaV3_3G031190	42.768	54.2268	47.0252	81.383	67.8374	82.2088	1.32197e-05	0.666177
													CsaV3_3G021920	9.34122	9.65397	10.8151	1.90433	1.77777	0.9309	8.45281e-20	-2.68887
													CsaV3_7G015110	5.3706	5.69387	5.57047	9.39219	6.79462	11.4027	0.00168158	0.710554
													CsaV3_5G013100	26.6828	25.3505	19.8077	33.3926	37.1146	54.3318	0.00335787	0.787303
													CsaV3_2G025900	67.4003	60.1438	60.6843	42.8427	31.6	35.0471	1.42699e-09	-0.800843
													CsaV3_1G000720	5.21766	5.42337	4.24628	14.2778	5.72263	8.23561	0.009298	0.887521
													CsaV3_3G033120	12.4185	11.963	12.9897	7.89883	7.57982	8.60234	1.37576e-06	-0.646697
													CsaV3_7G007960	13.3422	12.756	11.0852	10.0195	8.27268	6.35974	0.00362376	-0.610462
													CsaV3_5G000260	6.9662	5.83125	6.99599	11.4321	8.97219	14.1357	0.000264694	0.787184
													CsaV3_2G018050	2.35717	1.44777	3.00619	1.4529	0.811703	1.17343	0.00879231	-0.999151
													CsaV3_5G036600	5.82716	11.4459	2.98331	13.4457	41.5153	36.7277	0.00279662	2.17938
													CsaV3_4G034470	27.7436	27.6278	26.6716	20.9604	13.592	12.9482	2.61917e-05	-0.812648
													CsaV3_2G030370	194.167	154.973	140.082	312.63	257.305	277.828	6.78403e-07	0.776796
													CsaV3_3G008190	5.34317	3.74377	4.45388	5.05585	13.4752	16.5054	0.00118063	1.37787
													CsaV3_4G010470	0.845411	0.729047	1.84309	17.7175	23.5187	4.41275	4.00074e-10	3.71229
													CsaV3_2G017670	8.80324	8.08151	7.64584	16.3143	15.0679	15.3139	2.61197e-11	0.914575
													CsaV3_2G024710	22.6706	19.8078	20.1078	36.2561	32.2683	36.7527	8.61255e-08	0.735331
													CsaV3_3G032730	28.6606	41.6692	17.3036	8.19779	13.5963	5.94986	2.25185e-05	-1.66217
													CsaV3_7G025040	87.8906	83.0162	72.5721	149.822	154.502	208.926	8.7902e-09	1.06482
													CsaV3_2G028950	3.56376	3.53078	3.80354	2.54251	1.77163	2.14497	0.000495901	-0.769568
													CsaV3_7G027990	6.55282	6.35445	5.2934	15.425	5.60663	16.7653	0.00559508	1.02163
													CsaV3_2G005190	6.61627	6.74038	8.51602	10.8802	9.93862	14.0023	0.00392776	0.655067
													CsaV3_7G007230	10.5043	10.4213	10.9516	8.72158	5.39182	6.24825	0.000919756	-0.668916
													CsaV3_1G008610	11.6494	11.9131	13.4147	25.5334	24.012	19.6967	1.5256e-08	0.891244
													CsaV3_5G026420	0.940489	0.569123	0.554731	1.03796	1.37456	1.60689	0.0063532	0.953373
													CsaV3_7G008400	0.173878	0.234943	0.402544	0.549211	1.04111	0.652161	0.00450341	1.45582
													CsaV3_2G007120	27.2082	21.679	12.8818	11.3463	11.0119	11.5219	0.00112717	-0.878516
													CsaV3_3G012780	15.68	14.5495	16.7928	11.0397	8.07489	7.24258	1.43248e-05	-0.854329
													CsaV3_1G040400	6.36133	4.95878	2.6495	1.59241	0.586101	0.712597	7.50463e-08	-2.30383
													NewGene_1434	9.38206	6.10095	5.59895	3.78919	3.37022	4.23839	0.00201796	-0.798373
													CsaV3_5G030330	21.4996	30.7096	19.5475	63.7235	64.2423	97.4193	2.0775e-10	1.63599
													CsaV3_UNG230130	3.48052	2.73422	2.57419	6.00161	4.31947	6.41101	0.000558696	0.911499
													CsaV3_6G016450	6.36517	5.04156	5.52191	13.3761	8.1029	10.7999	3.11508e-06	0.908474
													CsaV3_1G002280	28.3932	25.4178	27.9158	9.91361	13.7426	16.785	5.98106e-06	-1.01839
													CsaV3_5G028470	0.743374	1.2083	1.49356	1.16679	15.7342	4.61427	0.00803031	2.67008
													CsaV3_3G013660	9.20412	13.0889	6.12816	5.43652	3.76732	3.44384	0.00018188	-1.19246
													CsaV3_1G009880	10.1868	12.7569	10.5874	25.8738	18.5447	11.7026	0.00992198	0.717702
													NewGene_2188	9.9607	7.48104	8.26125	15.0213	11.9254	12.9248	0.00102387	0.619481
													CsaV3_4G024650	12.2124	14.53	13.9705	32.3374	20.8164	23.3991	1.1193e-05	0.886643
													CsaV3_6G042940	25.7363	33.2212	21.9746	57.2745	74.562	51.4262	9.2623e-07	1.17029
													CsaV3_4G037150	0.939426	0.530568	0.418836	1.60645	1.83444	2.4106	0.000142282	1.61263
													CsaV3_7G026220	19.4733	22.1376	8.66014	36.5308	41.236	54.3294	4.5414e-05	1.38081
													CsaV3_UNG060480	16.565	17.0857	19.0787	26.482	20.05	33.9165	0.00715264	0.591589
													CsaV3_5G006410	72.4819	72.1936	74.5102	34.5599	34.9864	37.2938	1.88585e-20	-1.04832
													CsaV3_6G005000	8.83378	8.75738	8.41108	15.5297	15.2485	15.1807	6.08894e-09	0.808733
													CsaV3_6G018720	1.45	1.86148	1.29805	0.426606	0.391932	1.04822	0.00911527	-1.3144
													CsaV3_1G031360	4.50153	4.64963	4.78489	6.83726	6.68597	8.50031	0.00565198	0.643468
													CsaV3_6G038150	0.161496	0.237083	0.169482	0.71509	2.043	1.21132	3.75991e-08	2.78197
													CsaV3_6G046470	1.52513	1.37713	1.34047	6.64089	7.02521	8.02945	1.1753e-36	2.34131
													CsaV3_2G009710	5.86182	4.8137	5.9001	10.8692	7.64445	8.19441	7.23711e-05	0.668052
													CsaV3_3G047160	7.67476	9.72621	7.20851	9.02963	21.8753	23.5759	0.00151312	1.14942
													CsaV3_6G013020	4.59237	4.22629	5.21055	8.27109	6.70707	7.66375	2.07833e-06	0.673705
													CsaV3_1G021860	170.436	172.501	172.633	139.388	82.3964	80.6635	0.000115258	-0.796595
													CsaV3_4G002340	99.0504	103.068	84.9538	24.5306	61.5236	41.0184	0.00034868	-1.16721
													CsaV3_7G002960	395.036	513.023	358.555	755.141	762.901	749.765	3.24187e-06	0.825525
													CsaV3_4G000820	65.6592	59.5646	51.2238	122.267	82.4827	106.391	2.96089e-06	0.796482
													CsaV3_3G034720	13.3129	11.7722	12.9877	16.4073	17.1246	26.2912	0.00301869	0.642455
													CsaV3_6G048850	1.95476	2.03166	1.54994	3.3777	3.74511	2.74445	0.00626166	0.815912
													CsaV3_2G007700	40.4072	36.3657	38.8389	25.1618	20.9249	20.726	8.57287e-12	-0.807311
													CsaV3_2G018220	1.78288	1.31574	1.76673	2.71755	2.82965	3.51737	0.000152705	0.884502
													CsaV3_5G015150	55.8837	46.4187	58.0329	22.8344	34.2668	38.0994	0.00120275	-0.75283
													CsaV3_1G042210	845.616	854.348	622.087	5117.98	1795.96	2972.01	6.88062e-11	2.05052
													CsaV3_1G015160	2.20209	3.09132	4.11397	2.20841	50.9128	14.7356	0.00957683	2.8857
													CsaV3_3G038980	1.73397	1.12853	1.66361	2.8553	3.20958	3.94246	2.58637e-05	1.13486
													CsaV3_6G036380	5.01744	3.95775	5.36329	7.2669	8.95899	12.7593	0.000101409	1.01021
													CsaV3_1G039310	9.82376	10.8466	6.29919	7.01703	5.00612	5.0518	0.0069004	-0.682033
													CsaV3_6G009210	43.1539	53.5445	41.13	17.3336	20.2318	27.5936	2.53668e-06	-1.09073
													CsaV3_3G016210	3.14821	3.72226	3.87717	5.89691	6.63223	6.62058	6.69763e-05	0.823241
													CsaV3_1G000710	8.88512	5.25309	5.75722	40.8433	13.1647	34.6583	1.60818e-08	2.1218
													CsaV3_4G014630	17.23	20.4887	17.9347	14.6135	12.004	10.306	0.00205993	-0.609058
													CsaV3_3G011290	20.1217	20.2458	16.9405	28.5641	31.348	30.9909	2.97483e-05	0.655094
													CsaV3_6G004880	2.56572	2.4138	1.89463	6.00731	2.74001	3.52563	0.0080435	0.805773
													CsaV3_6G006950	2.9168	2.82098	3.60492	231.129	12.3632	27.2165	1.72474e-05	4.77928
													CsaV3_3G003310	13.1979	12.8616	17.2266	10.3341	7.27387	10.7181	0.00186197	-0.630502
													CsaV3_5G031640	5.30167	5.66503	9.10247	2.38713	2.03663	1.15085	1.2125e-08	-1.8622
													CsaV3_3G044180	9.00297	6.45539	7.06	5.23604	3.94661	3.85367	5.17818e-05	-0.805255
													CsaV3_6G038580	11.6964	8.148	17.939	5.0303	4.38643	4.89274	5.95391e-07	-1.4104
													CsaV3_6G015410	22.4928	20.9209	26.7195	14.1475	10.3137	12.8624	6.45085e-09	-0.928187
													CsaV3_4G035180	11.8863	10.1394	7.87399	37.3434	34.6868	50.1728	5.6013e-19	2.01685
													CsaV3_4G034580	21.6885	19.0224	21.0524	12.7548	9.81231	14.4032	2.38751e-05	-0.756284
													CsaV3_7G000720	2.92606	5.0485	4.5265	2.02782	2.32313	0.880973	0.00581342	-1.26013
													CsaV3_2G028660	50.2388	54.6813	37.9216	25.508	32.7744	23.8219	0.00156577	-0.803952
													CsaV3_4G001510	15.5813	17.04	11.9857	24.3628	19.1122	25.1226	0.00269187	0.602198
													CsaV3_1G014540	2.19542	1.63921	2.23801	5.03422	2.6234	4.69704	0.00272107	0.997145
													CsaV3_5G010560	2.54271	1.85307	2.67893	10.0362	9.5016	8.85902	3.29226e-15	1.98958
													CsaV3_7G011470	17.482	20.4533	16.7855	8.09581	6.67896	5.88703	2.28882e-16	-1.42308
													CsaV3_6G034230	7.21885	8.89001	8.70978	15.4597	10.5446	12.5507	0.00182159	0.612706
													NewGene_2069	1.08982	0.712748	0.653968	1.74829	1.98954	2.54688	0.000181057	1.33245
													CsaV3_1G013900	974.169	1068.4	1255.08	1802.95	2229.5	2194.9	2.21659e-07	0.910584
													CsaV3_5G002840	75.609	75.9098	75.8581	47.0461	50.1593	44.5186	1.06386e-08	-0.692781
													CsaV3_1G039900	61.8086	94.1595	42.1241	16.8345	33.3465	18.0446	0.000131506	-1.5358
													NewGene_1001	0.511449	0.248368	0.649371	1.07204	0.962216	1.27052	0.00940246	1.19748
													NewGene_1006	0.749654	0.716619	0.742889	1.18043	1.18573	1.39622	0.00386461	0.748538
													CsaV3_6G022690	5.68219	6.46984	6.61557	13.6739	11.1122	12.6462	5.83142e-08	0.976433
													CsaV3_1G015330	2.16156	2.49318	2.79821	5.18491	4.23363	7.68428	1.91092e-05	1.18026
													CsaV3_6G002310	24.2227	24.2323	26.8134	25.0944	86.8279	86.2495	0.00053709	1.40875
													CsaV3_6G018950	13.2424	9.23371	10.3579	20.5138	23.0492	34.9048	1.47495e-06	1.24991
													CsaV3_6G009470	13.5235	13.922	11.3712	10.3637	8.12663	7.58165	0.000549017	-0.59287
													CsaV3_6G006360	27.8894	32.9479	30.5949	21.8165	16.4209	14.0289	7.75425e-06	-0.827743
													CsaV3_4G035340	14.3372	14.4851	13.6656	21.7175	20.7562	23.6899	4.06039e-05	0.625201
													CsaV3_5G031840	49.7491	41.5315	49.0383	32.3246	25.4856	22.2986	2.9345e-05	-0.824025
													CsaV3_1G001640	27.9633	26.5211	23.8487	14.545	12.4666	13.3542	1.54334e-14	-0.972236
													CsaV3_7G031220	31.2397	36.4022	32.7336	45.3127	64.2553	43.9822	0.00447962	0.608602
													CsaV3_1G046410	2.71664	2.21849	3.05891	6.00993	4.80082	7.43315	2.3131e-05	1.16781
													CsaV3_6G000200	1.99197	1.28654	1.44505	4.33141	3.33801	11.1283	0.0012047	1.96307
													CsaV3_3G009790	89.9343	105.867	95.1157	53.0764	80.3611	46.9052	0.00415211	-0.692538
													CsaV3_3G012630	14.7905	12.458	12.8932	21.0387	23.0664	19.7628	0.000362312	0.659806
													CsaV3_5G034410	13.6523	16.2356	16.6721	3.20441	10.74	8.0626	0.00695861	-1.0683
													CsaV3_1G003640	30.5023	23.7411	25.2625	20.7857	15.9566	14.0252	0.000222105	-0.665192
													CsaV3_1G031730	1.44976	0.812607	1.36854	6.50411	2.6469	3.65932	5.18924e-07	1.78367
													CsaV3_3G009420	4.94578	3.36713	4.50454	7.49918	7.03107	8.59634	2.9883e-05	0.839104
													CsaV3_3G016020	0.961117	0.817893	0.588184	1.41698	1.24836	2.35401	0.00828054	1.06568
													CsaV3_1G038650	6.44194	4.11956	5.18383	9.63034	10.0516	9.70794	1.62367e-05	0.890179
													CsaV3_1G036960	1.67382	1.1819	1.7698	0.685067	0.933611	0.447265	0.00154995	-1.16043
													CsaV3_1G000520	22.2724	23.1562	22.9421	19.149	12.6246	12.436	0.000552235	-0.652078
													CsaV3_4G028650	11.4267	10.9879	9.79329	6.75216	4.31824	4.65892	8.68978e-08	-1.0561
													CsaV3_3G006650	48.2185	42.3852	24.866	19.259	12.6377	19.3438	1.23518e-05	-1.19455
													CsaV3_4G034130	0.459327	0.846909	1.50157	7.67619	1.69516	4.42528	0.00034879	2.22883
													CsaV3_6G049920	16.7913	14.428	16.9649	12.8948	9.82545	8.53634	0.000197794	-0.643077
													CsaV3_5G005560	38.1508	37.4044	54.0253	21.8677	14.5957	12.9609	1.35103e-09	-1.41243
													CsaV3_4G003300	16.6898	16.1906	18.0477	33.4215	23.1326	27.2824	1.19044e-05	0.698431
													CsaV3_UNG226790	0	0	0.434334	2.69758	1.57446	1.02749	0.00445282	3.56523
													CsaV3_1G012210	5.23083	4.86172	5.61566	7.24664	8.60578	8.54374	0.000603985	0.626932
													CsaV3_1G019530	63.4382	58.2217	50.2764	36.617	40.1752	35.9977	5.73516e-05	-0.618182
													CsaV3_2G031340	22.3875	24.0657	18.5753	6.62874	12.3705	7.86906	1.19417e-05	-1.27289
													CsaV3_1G011290	1.11172	0.926517	0.877683	2.04367	3.30945	2.19782	0.000543844	1.36574
													CsaV3_1G018370	5.91697	5.09335	5.28042	7.7736	7.39696	10.0976	0.00198348	0.620853
													CsaV3_6G049800	2.02195	7.60034	1.11104	1.41471	0.955225	1.14946	0.00982922	-1.63934
													CsaV3_7G028410	3.44016	2.84039	3.34951	2.46192	1.79624	1.9729	0.000671931	-0.645617
													CsaV3_7G023440	1.78018	2.57952	2.69701	4.1078	4.7403	6.41768	0.000116767	1.10075
													CsaV3_1G039720	52.5696	54.548	43.7794	98.6226	102.026	101.481	1.57028e-11	0.989301
													CsaV3_5G039150	36.7849	38.0922	33.9497	65.058	58.4863	60.8496	5.97566e-11	0.745345
													CsaV3_5G000090	73.5615	58.1412	77.5159	53.4358	16.9716	17.4525	0.000691075	-1.29409
													CsaV3_1G038090	42.597	39.4024	43.1384	23.5811	23.9953	34.4589	0.00117924	-0.619601
													CsaV3_6G048970	117.028	116.45	121.183	221.677	166.303	184.165	2.83915e-08	0.670588
													CsaV3_1G007890	34.3579	27.5568	29.6477	36.1115	44.3186	64.4015	0.00633423	0.655805
													CsaV3_3G039520	2.601	2.66142	3.04042	3.47676	3.76122	5.63383	0.00828224	0.623205
													CsaV3_5G008640	0.074499	0.361185	0.058319	5.24716	2.46332	2.88467	3.87665e-09	4.27735
													CsaV3_2G016130	18.2174	20.2267	19.7572	14.2009	12.1388	10.0971	1.40839e-05	-0.693058
													CsaV3_3G008090	3.08411	2.44242	3.09234	4.59686	4.87121	6.20243	0.000928463	0.850672
													CsaV3_5G040550	26.4912	26.3392	22.1079	10.6689	12.0036	10.4476	3.46513e-13	-1.18789
[truncated: 283 more rows]

## Sheet: S3
File S3. Total number of enriched pathways and their candidates genes identified in this study
Control_5DBF vs Treated_5DBF							Control_0DBF vs Treated_0DBF					Control_5DAF vs Treated_5DAF
#Pathway	ko_ID	gene											#Pathway	ko_ID	gene
Flavone and flavonol biosynthesis	ko00944	25					#Pathway	ko_ID	gene				Brassinosteroid biosynthesis	ko00905	28
mRNA surveillance pathway	ko03015	139					Ly+H5:H118sine degradation	ko00310	46				Benzoxazinoid biosynthesis	ko00402	11
Other glycan degradation	ko00511	86					Phosphatidylinositol signaling system	ko04070	95				Glyoxylate and dicarboxylate metabolism	ko00630	108
Vitamin B6 metabolism	ko00750	16					Pyruvate metabolism	ko00620	110				Pantothenate and CoA biosynthesis	ko00770	44
Ubiquitin mediated proteolysis	ko04120	188					Fructose and mannose metabolism	ko00051	89				Histidine metabolism	ko00340	24
Citrate cycle (TCA cycle)	ko00020	59					Arginine biosynthesis	ko00220	41				Glycerophospholipid metabolism	ko00564	134
Starch and sucrose metabolism	ko00500	296					RNA degradation	ko03018	152				Tryptophan metabolism	ko00380	67
Phosphatidylinositol signaling system	ko04070	95					Stilbenoid, diarylheptanoid and gingerol biosynthesis	ko00945	44				Photosynthesis	ko00195	64
Glutathione metabolism	ko00480	103					Glycolysis / Gluconeogenesis	ko00010	174				Carbon metabolism	ko01200	311
Diterpenoid biosynthesis	ko00904	49					Tyrosine metabolism	ko00350	54				mRNA surveillance pathway	ko03015	139
Cutin, suberine and wax biosynthesis	ko00073	50					Isoquinoline alkaloid biosynthesis	ko00950	37				Vitamin B6 metabolism	ko00750	16
Isoquinoline alkaloid biosynthesis	ko00950	37					Pentose phosphate pathway	ko00030	75				Ubiquitin mediated proteolysis	ko04120	188
Peroxisome	ko04146	111					Limonene and pinene degradation	ko00903	8				Cyanoamino acid metabolism	ko00460	90
Glyoxylate and dicarboxylate metabolism	ko00630	108					Carbon fixation in photosynthetic organisms	ko00710	90				Phosphatidylinositol signaling system	ko04070	95
alpha-Linolenic acid metabolism	ko00592	88					Phenylalanine, tyrosine and tryptophan biosynthesis	ko00400	50				Glycerolipid metabolism	ko00561	125
Amino sugar and nucleotide sugar metabolism	ko00520	169					Endocytosis	ko04144	229				Endocytosis	ko04144	229
Biosynthesis of unsaturated fatty acids	ko01040	27					Aminoacyl-tRNA biosynthesis	ko00970	94				Riboflavin metabolism	ko00740	32
Phagosome	ko04145	78					Glycosphingolipid biosynthesis - globo and isoglobo series	ko00603	12				Glycine, serine and threonine metabolism	ko00260	105
ABC transporters	ko02010	97					Ubiquinone and other terpenoid-quinone biosynthesis	ko00130	53				Protein export	ko03060	66
Endocytosis	ko04144	229					Zeatin biosynthesis	ko00908	49				Cutin, suberine and wax biosynthesis	ko00073	50
Autophagy - other	ko04136	39					Phenylpropanoid biosynthesis	ko00940	259				Nicotinate and nicotinamide metabolism	ko00760	39
Biosynthesis of amino acids	ko01230	259					RNA polymerase	ko03020	59				Zeatin biosynthesis	ko00908	49
Ribosome	ko03010	334					One carbon pool by folate	ko00670	23				Amino sugar and nucleotide sugar metabolism	ko00520	169
Linoleic acid metabolism	ko00591	35					Phenylalanine metabolism	ko00360	56				Glycosphingolipid biosynthesis - ganglio series	ko00604	49
2-Oxocarboxylic acid metabolism	ko01210	58					Various types of N-glycan biosynthesis	ko00513	46				Arachidonic acid metabolism	ko00590	38
Glycerophospholipid metabolism	ko00564	134					Arachidonic acid metabolism	ko00590	38				Other glycan degradation	ko00511	86
Carbon metabolism	ko01200	311					Arginine and proline metabolism	ko00330	72				Valine, leucine and isoleucine biosynthesis	ko00290	19
Carotenoid biosynthesis	ko00906	62					Other types of O-glycan biosynthesis	ko00514	15				Glycolysis / Gluconeogenesis	ko00010	174
Tryptophan metabolism	ko00380	67					Porphyrin and chlorophyll metabolism	ko00860	60				Protein processing in endoplasmic reticulum	ko04141	274
Galactose metabolism	ko00052	117					Other glycan degradation	ko00511	86				Carbon fixation in photosynthetic organisms	ko00710	90
Glucosinolate biosynthesis	ko00966	9					Synthesis and degradation of ketone bodies	ko00072	6				Oxidative phosphorylation	ko00190	167
Ascorbate and aldarate metabolism	ko00053	71					Selenocompound metabolism	ko00450	28				Starch and sucrose metabolism	ko00500	296
Flavonoid biosynthesis	ko00941	69					Citrate cycle (TCA cycle)	ko00020	59				Spliceosome	ko03040	254
Fatty acid elongation	ko00062	38					Glycosaminoglycan degradation	ko00531	63				2-Oxocarboxylic acid metabolism	ko01210	58
Nitrogen metabolism	ko00910	45					Starch and sucrose metabolism	ko00500	296				Circadian rhythm - plant	ko04712	91
Protein processing in endoplasmic reticulum	ko04141	274					Plant hormone signal transduction	ko04075	583				Diterpenoid biosynthesis	ko00904	49
Plant hormone signal transduction	ko04075	583					Valine, leucine and isoleucine biosynthesis	ko00290	19				Glycosylphosphatidylinositol (GPI)-anchor biosynthesis	ko00563	31
Terpenoid backbone biosynthesis	ko00900	56					Purine metabolism	ko00230	125				Fatty acid elongation	ko00062	38
N-Glycan biosynthesis	ko00510	60					Biotin metabolism	ko00780	27				Nitrogen metabolism	ko00910	45
Inositol phosphate metabolism	ko00562	111					Photosynthesis	ko00195	64				Biotin metabolism	ko00780	27
Fatty acid biosynthesis	ko00061	55					Benzoxazinoid biosynthesis	ko00402	11				Tropane, piperidine and pyridine alkaloid biosynthesis	ko00960	36
Porphyrin and chlorophyll metabolism	ko00860	60					Diterpenoid biosynthesis	ko00904	49				RNA degradation	ko03018	152
Circadian rhythm - plant	ko04712	91					Brassinosteroid biosynthesis	ko00905	28				Glutathione metabolism	ko00480	103
Phenylalanine metabolism	ko00360	56					Glycosylphosphatidylinositol (GPI)-anchor biosynthesis	ko00563	31				Pyrimidine metabolism	ko00240	77
Fructose and mannose metabolism	ko00051	89					Glyoxylate and dicarboxylate metabolism	ko00630	108				RNA transport	ko03013	207
Betalain biosynthesis	ko00965	17					Amino sugar and nucleotide sugar metabolism	ko00520	169				Ribosome biogenesis in eukaryotes	ko03008	117
Stilbenoid, diarylheptanoid and gingerol biosynthesis	ko00945	44					Sphingolipid metabolism	ko00600	84				Plant hormone signal transduction	ko04075	583
Spliceosome	ko03040	254					Alanine, aspartate and glutamate metabolism	ko00250	58				Pyruvate metabolism	ko00620	110
Arachidonic acid metabolism	ko00590	38					ABC transporters	ko02010	97				Monoterpenoid biosynthesis	ko00902	15
Cyanoamino acid metabolism	ko00460	90					Tryptophan metabolism	ko00380	67				beta-Alanine metabolism	ko00410	53
Ribosome biogenesis in eukaryotes	ko03008	117					Thiamine metabolism	ko00730	36				Ribosome	ko03010	334
Photosynthesis - antenna proteins	ko00196	20					Riboflavin metabolism	ko00740	32				Pentose and glucuronate interconversions	ko00040	218
Protein export	ko03060	66					Carotenoid biosynthesis	ko00906	62				Biosynthesis of amino acids	ko01230	259
Tropane, piperidine and pyridine alkaloid biosynthesis	ko00960	36					Inositol phosphate metabolism	ko00562	111				Galactose metabolism	ko00052	117
Photosynthesis	ko00195	64					Glycosphingolipid biosynthesis - lacto and neolacto series	ko00601	4				Phenylpropanoid biosynthesis	ko00940	259
Carbon fixation in photosynthetic organisms	ko00710	90					Fatty acid degradation	ko00071	65				Stilbenoid, diarylheptanoid and gingerol biosynthesis	ko00945	44
Tyrosine metabolism	ko00350	54					Fatty acid elongation	ko00062	38				ABC transporters	ko02010	97
Pentose phosphate pathway	ko00030	75					Fatty acid metabolism	ko01212	90				Glycosaminoglycan degradation	ko00531	63
Fatty acid metabolism	ko01212	90					Glutathione metabolism	ko00480	103				Peroxisome	ko04146	111
Glycosphingolipid biosynthesis - ganglio series	ko00604	49					Monoterpenoid biosynthesis	ko00902	15				Arginine and proline metabolism	ko00330	72
Sesquiterpenoid and triterpenoid biosynthesis	ko00909	35					Ether lipid metabolism	ko00565	35				Fatty acid metabolism	ko01212	90
Aminoacyl-tRNA biosynthesis	ko00970	94					Glucosinolate biosynthesis	ko00966	9				Sphingolipid metabolism	ko00600	84
Alanine, aspartate and glutamate metabolism	ko00250	58					Betalain biosynthesis	ko00965	17				Sulfur metabolism	ko00920	37
Homologous recombination	ko03440	146					Glycosphingolipid biosynthesis - ganglio series	ko00604	49				Sesquiterpenoid and triterpenoid biosynthesis	ko00909	35
Thiamine metabolism	ko00730	36					SNARE interactions in vesicular transport	ko04130	40				RNA polymerase	ko03020	59
Phenylalanine, tyrosine and tryptophan biosynthesis	ko00400	50					Flavonoid biosynthesis	ko00941	69				Alanine, aspartate and glutamate metabolism	ko00250	58
Zeatin biosynthesis	ko00908	49					Histidine metabolism	ko00340	24				Butanoate metabolism	ko00650	31
Glycerolipid metabolism	ko00561	125					Vitamin B6 metabolism	ko00750	16				Arginine biosynthesis	ko00220	41
Pyruvate metabolism	ko00620	110					Cutin, suberine and wax biosynthesis	ko00073	50				Isoquinoline alkaloid biosynthesis	ko00950	37
MAPK signaling pathway - plant	ko04016	383					Ribosome	ko03010	334				Inositol phosphate metabolism	ko00562	111
Glycolysis / Gluconeogenesis	ko00010	174					Flavone and flavonol biosynthesis	ko00944	25				Lysine degradation	ko00310	46
Valine, leucine and isoleucine biosynthesis	ko00290	19					Tropane, piperidine and pyridine alkaloid biosynthesis	ko00960	36				Terpenoid backbone biosynthesis	ko00900	56
Arginine biosynthesis	ko00220	41					Glycerolipid metabolism	ko00561	125				Isoflavonoid biosynthesis	ko00943	29
beta-Alanine metabolism	ko00410	53					Fatty acid biosynthesis	ko00061	55				Plant-pathogen interaction	ko04626	551
Sphingolipid metabolism	ko00600	84					Homologous recombination	ko03440	146				Flavone and flavonol biosynthesis	ko00944	25
Plant-pathogen interaction	ko04626	551					Glycine, serine and threonine metabolism	ko00260	105				alpha-Linolenic acid metabolism	ko00592	88
Glycosaminoglycan degradation	ko00531	63					Protein processing in endoplasmic reticulum	ko04141	274				Flavonoid biosynthesis	ko00941	69
Ubiquinone and other terpenoid-quinone biosynthesis	ko00130	53					RNA transport	ko03013	207				Porphyrin and chlorophyll metabolism	ko00860	60
Phenylpropanoid biosynthesis	ko00940	259					Monobactam biosynthesis	ko00261	10				Phenylalanine metabolism	ko00360	56
Pentose and glucuronate interconversions	ko00040	218					Oxidative phosphorylation	ko00190	167				Cysteine and methionine metabolism	ko00270	117
Pyrimidine metabolism	ko00240	77					Circadian rhythm - plant	ko04712	91				Tyrosine metabolism	ko00350	54
Folate biosynthesis	ko00790	34					Peroxisome	ko04146	111				Fatty acid biosynthesis	ko00061	55
RNA transport	ko03013	207					Sesquiterpenoid and triterpenoid biosynthesis	ko00909	35				Photosynthesis - antenna proteins	ko00196	20
Glycine, serine and threonine metabolism	ko00260	105					DNA replication	ko03030	60				Ubiquinone and other terpenoid-quinone biosynthesis	ko00130	53
Oxidative phosphorylation	ko00190	167					Proteasome	ko03050	66				Aminoacyl-tRNA biosynthesis	ko00970	94
Benzoxazinoid biosynthesis	ko00402	11					Galactose metabolism	ko00052	117				Purine metabolism	ko00230	125
							Plant-pathogen interaction	ko04626	551				Linoleic acid metabolism	ko00591	35
							Nitrogen metabolism	ko00910	45				MAPK signaling pathway - plant	ko04016	383
							Biosynthesis of unsaturated fatty acids	ko01040	27				Carotenoid biosynthesis	ko00906	62
							alpha-Linolenic acid metabolism	ko00592	88
							Nucleotide excision repair	ko03420	75
							Nicotinate and nicotinamide metabolism	ko00760	39
							Steroid biosynthesis	ko00100	32
							Cyanoamino acid metabolism	ko00460	90
							Autophagy - other	ko04136	39
							Phosphonate and phosphinate metabolism	ko00440	10
							Pantothenate and CoA biosynthesis	ko00770	44
							Protein export	ko03060	66
							Sulfur metabolism	ko00920	37
							Spliceosome	ko03040	254
							Ubiquitin mediated proteolysis	ko04120	188
							N-Glycan biosynthesis	ko00510	60
							Terpenoid backbone biosynthesis	ko00900	56
							Valine, leucine and isoleucine degradation	ko00280	70
							Phagosome	ko04145	78
							Basal transcription factors	ko03022	58
							beta-Alanine metabolism	ko00410	53
							Linoleic acid metabolism	ko00591	35
							Mismatch repair	ko03430	52
							Biosynthesis of amino acids	ko01230	259
							Butanoate metabolism	ko00650	31
							mRNA surveillance pathway	ko03015	139
							2-Oxocarboxylic acid metabolism	ko01210	58
							Base excision repair	ko03410	64
							Cysteine and methionine metabolism	ko00270	117
							Isoflavonoid biosynthesis	ko00943	29
							Propanoate metabolism	ko00640	40
							Ascorbate and aldarate metabolism	ko00053	71
							Pyrimidine metabolism	ko00240	77
							MAPK signaling pathway - plant	ko04016	383
							Glycerophospholipid metabolism	ko00564	134
							Folate biosynthesis	ko00790	34
							Ribosome biogenesis in eukaryotes	ko03008	117
							Pentose and glucuronate interconversions	ko00040	218
							Carbon metabolism	ko01200	311

## Sheet: S4
Supplemental Table S6. Primers used in this study.
Primers for Quantitative Real-time PCR
Gene name	Primer name	Primer sequence
CsAOS	A1-F	ATGGTCAAACGGACCCGAAA
	A1-R	TGTCGAAGGAATCGTAGCGG
CsMYB1R1	B1-F	GTCCGAATCGCGTTGTGAAG
	B1-R	GACCCGGATCCTGCATAGTG
CsAOC1	C1-F	CGCTACGAGGCCATCTACAG
	C1-R	CTTCAAAGATGCCACTGCCG
CsAOC2	D1-F	CAGTGCCTCTGATTCGTCCA
	D1-R	TGCATAGCCCCGCTGTTATT
CsILR1	E2-F	TATTCTACCACGTGCGCCAA
	E2-R	GAGGAGAGATTCCAACGGCG
Cs Salicylic acid-binding	F1-F	TGGGTCAGTGAAGAAAGTGTATGT
	F1-R	TTGGAGAACTTGGAGTGGCT
CsSalicylic acid-binding	G2-F	AGCAGAAGCATTTTGTGCTCG
	G2-R	CTCTTGTCGATGCCCGAGG
CsCyclin	H2-F	TGCTTACTCCTGAAGTGGCG
	H2-R	ATTATGTGTGGCTCTGGGCG
CsAuxin-responsive	I1-F	CGGTGGGAAGAGTAGTTCGG
	I1-R	TTGTGCTTTCGACGGAGGTT
CsMyb-like transcription	J1-F	CCATGGAGTGAAGAGGAGCA
	J1-R	TGGGACGACGCTGTTTTCTT
CsCyclin	K1-F	TCTTCTTCAACGAGTGGCCG
	K1-R	ACGTAGGCAATGACGAAGCA
CsRibulose bisphosphate	L1-F	CCAAAGTTCGAGCAGCCAAC
	L1-R	ATTGCCAAGAGCAGCCTCAT
